# Supplementary material for: Platelet and myeloid lineage biases of transplanted single perinatal mouse hematopoietic stem cells
Source: Cell Res. 2023 Sep 6;33(11):883–6. doi: 10.1038/s41422-023-00866-4 (PMC10624660; doi:10.1038/s41422-023-00866-4)
Supplement: Supplementary file 3 — Supplementary information, Table S2 [file 41422_2023_866_MOESM3_ESM.xlsx]

## Sheet: DEG test table Vwf+
Supplementary information, Table S2. Differential gene expression analysis output when comparing Vwf+ (A) and Vwf- (B) pnHSCs.
gene	meanA	meanB	log2fc	nCellA	nCellB	expCellA	expCellB	expFractionCellA	expFractionCellB	chisq.test.p	fisher.test.p	wilcox	fisher_combined
Gnai3	1.55352	1.60609	-0.0525696	1128	572	1101	564	0.976064	0.986014	0.236268	0.207258	0.037541	0.0455645
Cdc45	0.25018	0.194797	0.0553823	1128	572	269	113	0.238475	0.197552	0.0645165	0.0568863	0.0347835	0.0142967
H19	1.24817	0.839071	0.409102	1128	572	893	372	0.791667	0.65035	4.09169e-10	5.50202e-10	3.05006e-19	1.09003e-26
Scml2	0.125928	0.122096	0.00383138	1128	572	176	86	0.156028	0.15035	0.813957	0.776645	0.769471	0.905268
Apoh	0.0616713	0.0665566	-0.00488532	1128	572	73	34	0.0647163	0.0594406	0.750837	0.751396	0.710785	0.869061
Narf	0.604597	0.583815	0.0207824	1128	572	682	346	0.60461	0.604895	1	1	0.615553	0.914241
Cav2	0.126484	0.120382	0.00610239	1128	572	185	86	0.164007	0.15035	0.511348	0.483968	0.513664	0.594624
Klf6	0.533002	0.51391	0.0190924	1128	572	595	300	0.527482	0.524476	0.947445	0.918177	0.604046	0.881554
Scmh1	0.895293	0.820686	0.0746064	1128	572	869	433	0.77039	0.756993	0.578377	0.544811	0.0116885	0.0385677
Cox5a	0.990961	1.03208	-0.041117	1128	572	906	468	0.803191	0.818182	0.498655	0.473909	0.234297	0.35508
Fer	0.232155	0.205993	0.0261611	1128	572	293	128	0.259752	0.223776	0.117759	0.108636	0.141521	0.0795627
Xpo6	0.733183	0.757081	-0.0238974	1128	572	806	417	0.714539	0.729021	0.56811	0.567871	0.367956	0.536097
Tfe3	0.162079	0.152116	0.00996341	1128	572	227	110	0.201241	0.192308	0.709764	0.699432	0.642485	0.808829
Brat1	0.190936	0.186961	0.00397532	1128	572	268	130	0.237589	0.227273	0.678873	0.671459	0.678594	0.813803
Gna12	0.395021	0.369869	0.025152	1128	572	475	227	0.421099	0.396853	0.364278	0.348371	0.342585	0.373045
Slc22a18	0.201615	0.168713	0.0329015	1128	572	265	120	0.234929	0.20979	0.267517	0.269664	0.151059	0.171114
Pih1d2	0.0249391	0.0200976	0.00484155	1128	572	39	15	0.0345745	0.0262238	0.434619	0.383759	0.358139	0.410197
Dlat	0.551901	0.573497	-0.0215957	1128	572	649	351	0.575355	0.613636	0.143406	0.130892	0.43959	0.22183
Sdhd	1.39684	1.43458	-0.0377391	1128	572	1082	552	0.95922	0.965035	0.650118	0.597623	0.123062	0.265486
Ccnd2	2.30349	2.21608	0.0874109	1128	572	1121	566	0.993794	0.98951	0.507065	0.38108	0.00144254	0.00467601
Gpr107	0.516629	0.518269	-0.0016401	1128	572	604	305	0.535461	0.533217	0.971123	0.958971	0.990892	0.998741
Nalcn	0.0165913	0.0273684	-0.0107771	1128	572	27	22	0.0239362	0.0384615	0.124061	0.0937052	0.0899758	0.0486971
Slfn4	0.0395884	0.0262004	0.013388	1128	572	52	16	0.0460993	0.027972	0.0946833	0.0878603	0.0736353	0.0390806
Tspan32	2.01884	2.02583	-0.00699457	1128	572	1121	567	0.993794	0.991259	0.776811	0.551496	0.473707	0.611916
Gmpr	0.509627	0.510067	-0.000440267	1128	572	611	311	0.541667	0.543706	0.977469	0.95893	0.941528	0.995121
Mid2	0.0326735	0.011615	0.0210585	1128	572	46	8	0.0407801	0.013986	0.00465265	0.00202184	0.00294814	7.76694e-05
Trim25	1.17534	1.13892	0.0364169	1128	572	1002	503	0.888298	0.879371	0.641767	0.574184	0.22462	0.393129
Dgke	0.204441	0.235686	-0.0312453	1128	572	279	157	0.24734	0.274476	0.249402	0.239855	0.164429	0.166946
Scpep1	0.310556	0.289118	0.0214381	1128	572	407	191	0.360816	0.333916	0.296628	0.282681	0.276738	0.277564
Mnt	0.405927	0.379718	0.0262094	1128	572	512	250	0.453901	0.437063	0.54319	0.535778	0.296876	0.451487
Itgb2	0.536516	0.557636	-0.0211194	1128	572	613	324	0.54344	0.566434	0.395853	0.380582	0.492485	0.501255
Hddc2	0.79083	0.754337	0.0364929	1128	572	813	399	0.720745	0.697552	0.346182	0.334884	0.184012	0.233348
Tpd52l1	0.0463957	0.0315555	0.0148402	1128	572	62	21	0.0549645	0.0367133	0.125801	0.120974	0.0994979	0.0652362
Pemt	0.212624	0.25482	-0.042196	1128	572	274	166	0.242908	0.29021	0.0408156	0.0401896	0.0454388	0.0133411
Bcl6b	0.164406	0.156512	0.00789397	1128	572	219	100	0.194149	0.174825	0.368927	0.357639	0.376611	0.404715
Clec10a	0.0523945	0.0891227	-0.0367282	1128	572	72	59	0.0638298	0.103147	0.00550426	0.0051328	0.00382998	0.000232698
Alox12	0.0525923	0.0367657	0.0158266	1128	572	75	28	0.0664894	0.048951	0.185307	0.163005	0.149343	0.114792
Arvcf	0.221322	0.241484	-0.0201624	1128	572	286	152	0.253546	0.265734	0.628207	0.597642	0.510757	0.667467
Comt	0.898484	0.862405	0.0360783	1128	572	905	444	0.802305	0.776224	0.233306	0.228258	0.183541	0.174809
Rtca	0.555883	0.541444	0.0144394	1128	572	653	326	0.578901	0.56993	0.762887	0.755375	0.519224	0.759301
Dbt	0.407782	0.433283	-0.0255011	1128	572	472	270	0.41844	0.472028	0.0400437	0.0384356	0.242211	0.0528476
Dazap2	2.11373	2.10968	0.00405053	1128	572	1128	571	1	0.998252	0.729197	0.336471	0.977679	0.694704
Mcts1	0.914531	0.930999	-0.0164685	1128	572	912	455	0.808511	0.795455	0.564464	0.518602	0.544737	0.639603
Rnf17	0.148118	0.156752	-0.00863418	1128	572	165	95	0.146277	0.166084	0.316927	0.285571	0.34706	0.328206
Trappc10	0.397666	0.355957	0.0417086	1128	572	484	224	0.429078	0.391608	0.153092	0.145058	0.101897	0.0770741
Ccm2	1.3998	1.47115	-0.0713502	1128	572	1069	558	0.947695	0.975524	0.0108405	0.00747661	0.0259109	0.0018499
Tbrg4	0.373699	0.36538	0.00831852	1128	572	478	238	0.423759	0.416084	0.80193	0.794968	0.738916	0.899934
Mx1	0.149594	0.149049	0.000544628	1128	572	169	89	0.149823	0.155594	0.808888	0.774902	0.800792	0.916638
Fap	0.0481263	0.0527963	-0.00467006	1128	572	65	33	0.0576241	0.0576923	1	1	0.975007	0.999685
Ndufa9	1.02789	1.1123	-0.0844141	1128	572	974	511	0.863475	0.893357	0.0940857	0.0892176	0.00339185	0.0027547
Lck	0.234511	0.226338	0.00817261	1128	572	312	147	0.276596	0.256993	0.422325	0.418376	0.506208	0.540514
Cttnbp2	0.039954	0.0183829	0.0215712	1128	572	53	13	0.0469858	0.0227273	0.0206879	0.0161292	0.0141052	0.0021359
Galnt1	0.942622	0.94905	-0.0064275	1128	572	929	478	0.823582	0.835664	0.578691	0.58673	0.990184	0.89647
Mkrn2	0.410473	0.414862	-0.00438916	1128	572	517	260	0.458333	0.454545	0.923031	0.917939	0.914938	0.986432
Raf1	0.903389	0.938517	-0.0351283	1128	572	917	466	0.812943	0.814685	0.983053	0.947558	0.299797	0.641588
2001-09-01	1.15404	1.19351	-0.0394654	1128	572	965	507	0.855496	0.886364	0.0911594	0.0832883	0.350251	0.132281
Pdgfb	0.218135	0.193206	0.0249285	1128	572	291	135	0.257979	0.236014	0.353292	0.343492	0.248701	0.295585
Grasp	0.260806	0.2002	0.060606	1128	572	343	145	0.304078	0.253497	0.0338783	0.0310956	0.0105131	0.00295065
Acvr1b	0.32235	0.37655	-0.0541995	1128	572	413	245	0.366135	0.428322	0.0149077	0.0133241	0.0180253	0.0022418
Tom1l2	0.738799	0.686046	0.0527534	1128	572	782	377	0.693262	0.659091	0.169403	0.168312	0.0766335	0.0690146
Zfp385a	0.633748	0.711528	-0.07778	1128	572	714	400	0.632979	0.699301	0.00770833	0.00692024	0.0111569	0.000808295
Itga5	0.681351	0.649217	0.0321342	1128	572	742	376	0.657801	0.657343	1	1	0.286494	0.644622
Wdr77	1.00156	0.996009	0.00555164	1128	572	933	489	0.827128	0.854895	0.163542	0.14584	0.548096	0.281892
Atp5f1	2.0811	2.10105	-0.0199592	1128	572	1126	571	0.998227	0.998252	1	1	0.162649	0.458045
Hnrnpd	1.8471	1.8626	-0.0154951	1128	572	1121	568	0.993794	0.993007	1	1	0.472744	0.826925
Dynlt1c	1.03564	0.994411	0.041224	1128	572	972	490	0.861702	0.856643	0.833619	0.767906	0.116898	0.306153
C1d	1.13133	1.13257	-0.00123495	1128	572	1013	507	0.89805	0.886364	0.511497	0.454153	0.888971	0.769915
Gm2a	0.924021	0.969451	-0.0454302	1128	572	895	471	0.79344	0.823427	0.159808	0.155267	0.174332	0.124767
Krit1	0.915021	0.902772	0.0122496	1128	572	907	459	0.804078	0.802448	0.987752	0.948538	0.583784	0.881034
Clcn4	0.441872	0.478012	-0.0361403	1128	572	536	293	0.475177	0.512238	0.163589	0.150896	0.160028	0.114063
Sema4f	0.0245335	0.017674	0.00685949	1128	572	35	14	0.0310284	0.0244755	0.542113	0.540025	0.438756	0.57812
Hk2	0.618293	0.648643	-0.0303498	1128	572	631	355	0.559397	0.620629	0.018032	0.0167492	0.178245	0.020343
Myo18a	0.879543	0.875941	0.0036015	1128	572	890	450	0.789007	0.786713	0.962864	0.949918	0.897447	0.988544
Sez6	0.0511193	0.0655956	-0.0144763	1128	572	72	42	0.0638298	0.0734266	0.519012	0.473138	0.429201	0.526807
Haao	0.13351	0.16977	-0.0362597	1128	572	181	116	0.160461	0.202797	0.0353331	0.0307642	0.0290165	0.00716036
Cd52	0.242047	0.310577	-0.0685297	1128	572	284	179	0.251773	0.312937	0.00881788	0.00801366	0.00523297	0.000464617
Abhd15	0.227458	0.232694	-0.00523678	1128	572	293	157	0.259752	0.274476	0.553846	0.522583	0.59121	0.671843
Hoxb6	0.0730332	0.0543486	0.0186846	1128	572	102	38	0.0904255	0.0664336	0.108075	0.0933696	0.0929304	0.0498668
Loxl3	0.185892	0.168147	0.0177454	1128	572	244	112	0.216312	0.195804	0.358181	0.344366	0.327464	0.358874
Kat2b	0.912312	0.862426	0.0498863	1128	572	893	437	0.791667	0.763986	0.213258	0.192144	0.128594	0.116145
Rab5b	0.778314	0.757126	0.0211876	1128	572	833	424	0.738475	0.741259	0.948117	0.95338	0.436297	0.780823
Icosl	0.0435365	0.0430306	0.000505945	1128	572	63	32	0.0558511	0.0559441	1	1	0.995702	0.999991
Spg7	0.304736	0.316382	-0.0116456	1128	572	396	204	0.351064	0.356643	0.862059	0.830027	0.745546	0.915819
Sult5a1	0.0390845	0.0217212	0.0173633	1128	572	55	14	0.0487589	0.0244755	0.0233716	0.0185857	0.0176663	0.00296211
Rpl13	4.6412	4.65085	-0.00965589	1128	572	1128	572	1	1	NA	1	0.740628	0.963007
Chmp1a	0.780267	0.758588	0.0216794	1128	572	845	424	0.749113	0.741259	0.769707	0.723741	0.378283	0.628441
Rpa1	0.886275	0.806093	0.080182	1128	572	847	401	0.750887	0.701049	0.0323909	0.0315348	0.0224493	0.0058427
Serpinf1	0.85514	0.782479	0.0726608	1128	572	872	422	0.77305	0.737762	0.120619	0.117493	0.012433	0.010998
Tubgcp3	0.540235	0.508811	0.0314239	1128	572	651	319	0.577128	0.557692	0.475795	0.467947	0.237017	0.354808
Oprm1	0.0725121	0.092964	-0.0204519	1128	572	103	61	0.0913121	0.106643	0.355102	0.338932	0.278738	0.317378
Polr3d	0.339319	0.33637	0.00294893	1128	572	426	209	0.37766	0.365385	0.658999	0.633303	0.677716	0.792231
Ddx3x	1.62434	1.63171	-0.00736809	1128	572	1101	552	0.976064	0.965035	0.248532	0.210868	0.757445	0.452701
Il12rb1	0.131735	0.0967614	0.0349738	1128	572	187	72	0.16578	0.125874	0.0364416	0.0321157	0.0270452	0.00699087
Usp32	0.660561	0.684094	-0.0235326	1128	572	723	378	0.640957	0.660839	0.448994	0.420966	0.327016	0.410641
Txnrd3	0.219877	0.209874	0.0100024	1128	572	290	149	0.257092	0.26049	0.926234	0.906657	0.921949	0.985731
Zfp512b	0.782852	0.720034	0.0628184	1128	572	832	407	0.737589	0.711538	0.278437	0.272683	0.0278754	0.0446907
Dnajc5	1.16662	1.12687	0.0397542	1128	572	1012	506	0.897163	0.884615	0.479183	0.455135	0.151029	0.252783
Tpd52l2	0.946954	0.920405	0.0265485	1128	572	938	482	0.83156	0.842657	0.607488	0.580459	0.281173	0.459062
Fmr1	0.664238	0.649902	0.0143354	1128	572	736	370	0.652482	0.646853	0.860152	0.829629	0.482999	0.767166
Bcl11a	1.92913	1.93679	-0.00765354	1128	572	1115	569	0.988475	0.994755	0.316684	0.289552	0.75138	0.549405
Il4	0.703611	0.65046	0.0531509	1128	572	728	346	0.64539	0.604895	0.113551	0.110395	0.0647103	0.0424443
Pxmp4	0.506983	0.47372	0.033263	1128	572	614	295	0.544326	0.515734	0.286748	0.279948	0.14522	0.170855
Dlg3	0.427415	0.471864	-0.0444498	1128	572	510	289	0.452128	0.505245	0.0431824	0.039772	0.0866829	0.0229955
Gnb1l	0.385624	0.364712	0.0209119	1128	572	422	192	0.374113	0.335664	0.132069	0.121581	0.138653	0.0856861
Mmp11	0.026377	0.029792	-0.00341499	1128	572	38	22	0.0336879	0.0384615	0.715183	0.676662	0.618201	0.782883
Smarcb1	0.94656	0.959578	-0.0130184	1128	572	939	476	0.832447	0.832168	1	1	0.611385	0.912204
Hip1r	0.436388	0.444777	-0.00838893	1128	572	543	271	0.481383	0.473776	0.806243	0.797299	0.969704	0.972066
Nsun5	0.323742	0.296284	0.027458	1128	572	427	197	0.378546	0.344406	0.184622	0.18311	0.179354	0.14503
Top1mt	0.151039	0.150082	0.000957059	1128	572	216	109	0.191489	0.190559	1	1	0.959742	0.999179
Hoxa10	0.365228	0.284578	0.0806503	1128	572	454	185	0.402482	0.323427	0.00176703	0.00147778	0.000800016	1.73177e-05
Hoxa4	0.0390263	0.0278713	0.011155	1128	572	60	23	0.0531915	0.0402098	0.291659	0.283858	0.233132	0.245874
Gm38393	0.0565915	0.0667636	-0.0101721	1128	572	85	49	0.0753546	0.0856643	0.515607	0.447936	0.438489	0.516085
Mmp14	0.0632837	0.0423	0.0209837	1128	572	89	32	0.0789007	0.0559441	0.10109	0.0897689	0.0769159	0.0412592
Slc7a7	0.0839556	0.0731196	0.010836	1128	572	110	58	0.0975177	0.101399	0.867095	0.796915	0.924725	0.961886
Oxa1l	0.958628	1.03395	-0.0753266	1128	572	941	505	0.83422	0.882867	0.00969578	0.00770851	0.0121876	0.00096511
Heatr6	0.553159	0.581283	-0.0281237	1128	572	647	350	0.573582	0.611888	0.143392	0.131118	0.334221	0.180882
Ccl3	0.0376939	0.0491532	-0.0114593	1128	572	48	33	0.0425532	0.0576923	0.206202	0.184982	0.167979	0.13894
Wfdc18	0.179848	0.0976758	0.0821719	1128	572	195	54	0.172872	0.0944056	2.12959e-05	1.19629e-05	1.51521e-05	4.24718e-09
Icam4	0.0997124	0.0864513	0.0132611	1128	572	126	58	0.111702	0.101399	0.573097	0.563343	0.500586	0.638971
Ilf2	1.12292	1.12455	-0.00162524	1128	572	1009	513	0.894504	0.896853	0.947633	0.933265	0.952285	0.993567
Chtop	1.35621	1.40289	-0.0466825	1128	572	1047	554	0.928191	0.968531	0.00116943	0.000617234	0.306351	0.00181022
Snapin	0.65672	0.64584	0.0108797	1128	572	730	380	0.647163	0.664336	0.51642	0.517671	0.645495	0.700438
S100a4	0.322828	0.274442	0.048386	1128	572	377	173	0.33422	0.302448	0.204709	0.188491	0.0786627	0.0772688
S100a5	0.0257053	0.0246477	0.00105751	1128	572	37	17	0.0328014	0.0297203	0.844664	0.772096	0.741067	0.891626
S100a6	0.425725	0.402358	0.0233673	1128	572	488	233	0.432624	0.407343	0.344829	0.324253	0.20857	0.249803
Icam2	0.659627	0.625098	0.0345292	1128	572	731	352	0.64805	0.615385	0.204062	0.200185	0.202116	0.170235
Mapk7	0.201919	0.180061	0.0218583	1128	572	277	125	0.245567	0.218531	0.238335	0.227263	0.225836	0.203736
B9d1	0.0839896	0.0615976	0.022392	1128	572	117	40	0.103723	0.0699301	0.0288687	0.0263729	0.025319	0.00554996
Sec24b	0.878993	0.887766	-0.00877374	1128	572	891	441	0.789894	0.770979	0.405169	0.38319	0.710647	0.626538
N4bp3	0.101509	0.101084	0.000424679	1128	572	141	75	0.125	0.131119	0.778808	0.75794	0.773984	0.899517
Rmnd5b	0.452322	0.437793	0.0145288	1128	572	555	285	0.492021	0.498252	0.848178	0.837337	0.660251	0.880508
Nhp2	1.17001	1.1242	0.0458126	1128	572	998	490	0.884752	0.856643	0.114157	0.102995	0.208615	0.104001
Vps9d1	0.192104	0.168372	0.0237319	1128	572	270	124	0.239362	0.216783	0.326288	0.301959	0.25582	0.275057
Zfp276	0.108221	0.116653	-0.00843226	1128	572	156	87	0.138298	0.152098	0.48719	0.463543	0.472083	0.551335
Mfsd10	0.983534	0.912893	0.0706404	1128	572	947	457	0.839539	0.798951	0.0436427	0.0421855	0.0119314	0.00432576
Luzp1	0.259435	0.233283	0.0261526	1128	572	338	152	0.299645	0.265734	0.160942	0.156609	0.164042	0.11976
Slc13a2	0.0279654	0.0348451	-0.00687965	1128	572	41	26	0.0363475	0.0454545	0.435423	0.358784	0.363351	0.395972
Kctd10	0.655884	0.681861	-0.0259768	1128	572	746	400	0.661348	0.699301	0.127815	0.125193	0.363427	0.186092
Poldip2	0.792214	0.783499	0.00871465	1128	572	835	428	0.740248	0.748252	0.765654	0.769055	0.636907	0.839411
Ift20	1.30467	1.28887	0.0158006	1128	572	1060	531	0.939716	0.928322	0.422877	0.401924	0.72176	0.649099
Pcbp3	0.409931	0.375047	0.0348839	1128	572	492	237	0.43617	0.414336	0.419295	0.406836	0.245115	0.329617
Lgals9	1.92816	2.11494	-0.186782	1128	572	1113	568	0.986702	0.993007	0.355348	0.330726	9.62025e-11	8.00858e-10
Araf	0.952238	0.922041	0.0301972	1128	572	944	479	0.836879	0.837413	1	1	0.209172	0.536442
Cfp	0.264734	0.234265	0.0304693	1128	572	313	130	0.277482	0.227273	0.0300118	0.0263705	0.0437299	0.0089547
Uxt	0.341935	0.36872	-0.0267857	1128	572	430	235	0.381206	0.410839	0.258311	0.2474	0.241199	0.227883
Cnnm3	0.371735	0.371895	-0.000159921	1128	572	454	238	0.402482	0.416084	0.626168	0.601599	0.89169	0.870535
Lman2l	0.437305	0.405415	0.0318895	1128	572	537	259	0.476064	0.452797	0.391472	0.382	0.208801	0.281457
Mcm3ap	0.896501	0.955671	-0.0591704	1128	572	888	481	0.787234	0.840909	0.00999581	0.00792208	0.100033	0.00645097
Pcnt	0.862969	0.800716	0.0622528	1128	572	865	420	0.766844	0.734266	0.156261	0.151549	0.0483842	0.0433753
Mxd1	0.497036	0.507163	-0.0101279	1128	572	568	285	0.503546	0.498252	0.876855	0.837535	0.934952	0.974553
Gmcl1	0.365257	0.35928	0.00597735	1128	572	439	227	0.389184	0.396853	0.799896	0.792658	0.968067	0.970553
Snrnp27	0.98894	1.01373	-0.0247933	1128	572	953	486	0.844858	0.84965	0.851047	0.831045	0.412372	0.709697
Oas1c	0.222534	0.24548	-0.0229461	1128	572	280	163	0.248227	0.284965	0.11594	0.114337	0.157103	0.0901625
Ocrl	1.22191	1.20513	0.0167772	1128	572	1010	513	0.89539	0.896853	0.992585	1	0.534285	0.869188
Calm1	2.69841	2.67306	0.0253475	1128	572	1128	571	1	0.998252	0.729197	0.336471	0.371431	0.38488
Agpat3	0.378446	0.266258	0.112188	1128	572	473	179	0.419326	0.312937	2.55627e-05	1.89125e-05	4.01266e-06	1.84424e-09
Sema6b	0.266742	0.245294	0.0214483	1128	572	337	159	0.298759	0.277972	0.404053	0.39714	0.339543	0.405027
Uhrf1	0.554723	0.494496	0.0602267	1128	572	544	263	0.48227	0.45979	0.409031	0.382839	0.180932	0.254197
Dpp9	0.304778	0.277687	0.027091	1128	572	408	193	0.361702	0.337413	0.349199	0.33415	0.264608	0.302894
Ramp2	0.128459	0.101702	0.0267573	1128	572	161	69	0.14273	0.120629	0.236493	0.229955	0.181378	0.174219
Lsr	0.440824	0.331969	0.108855	1128	572	510	212	0.452128	0.370629	0.00157679	0.00152711	9.87145e-05	2.51864e-06
Gramd1a	0.897973	0.977499	-0.0795267	1128	572	883	473	0.782801	0.826923	0.0379259	0.0349546	0.0161165	0.00477808
Hpn	0.103852	0.0688901	0.034962	1128	572	143	46	0.126773	0.0804196	0.00525302	0.00417032	0.00489877	0.000241037
Ckb	0.0871555	0.0806893	0.00646612	1128	572	125	57	0.110816	0.0996503	0.534923	0.507485	0.499717	0.601537
Sp1	0.735701	0.722665	0.0130359	1128	572	791	392	0.701241	0.685315	0.536131	0.503637	0.742327	0.741694
Itgb7	0.166703	0.168136	-0.00143304	1128	572	207	103	0.183511	0.18007	0.914687	0.894343	0.900696	0.97973
Myg1	0.61249	0.585258	0.0272313	1128	572	697	342	0.617908	0.597902	0.455149	0.430068	0.289867	0.384229
Rarg	0.215341	0.177934	0.0374074	1128	572	291	122	0.257979	0.213287	0.0487956	0.0481766	0.0451746	0.0155177
Pfdn5	2.09877	2.1123	-0.0135223	1128	572	1128	571	1	0.998252	0.729197	0.336471	0.478067	0.454779
Efnb2	0.042922	0.0234359	0.0194861	1128	572	62	17	0.0549645	0.0297203	0.0268006	0.020213	0.019939	0.00355329
Rrp15	0.949387	0.964381	-0.0149936	1128	572	923	470	0.818262	0.821678	0.915361	0.893951	0.713051	0.924473
Rnd2	0.260634	0.213037	0.0475974	1128	572	329	135	0.291667	0.236014	0.01749	0.0155284	0.0166936	0.00239986
Srr	0.271622	0.26605	0.00557124	1128	572	352	182	0.312057	0.318182	0.840083	0.824987	0.942628	0.973214
Fndc5	0.0380061	0.0260437	0.0119624	1128	572	56	18	0.0496454	0.0314685	0.107463	0.101327	0.0845111	0.0493265
Acp5	0.121605	0.108236	0.0133691	1128	572	158	73	0.140071	0.127622	0.526832	0.500957	0.473573	0.578553
Fbxo9	0.681728	0.695676	-0.0139479	1128	572	740	374	0.656028	0.653846	0.971721	0.956942	0.769903	0.961833
Vps50	0.502505	0.487901	0.0146045	1128	572	594	296	0.526596	0.517483	0.761059	0.757854	0.647426	0.840008
Hars	0.803262	0.808003	-0.0047411	1128	572	824	421	0.730496	0.736014	0.85337	0.816928	0.760942	0.917162
Zmat2	1.19411	1.19394	0.000172482	1128	572	1024	514	0.907801	0.898601	0.600965	0.541615	0.754116	0.774162
Ube2c	0.215231	0.210002	0.00522914	1128	572	185	106	0.164007	0.185315	0.301168	0.276101	0.346836	0.320408
Smg5	0.50498	0.529095	-0.0241148	1128	572	619	319	0.548759	0.557692	0.765435	0.756867	0.312267	0.577263
Cct3	1.7192	1.74445	-0.0252509	1128	572	1109	563	0.983156	0.984266	1	1	0.360022	0.727817
Glmp	0.918967	0.879671	0.0392963	1128	572	910	446	0.806738	0.77972	0.212678	0.201442	0.232142	0.189983
Mef2d	1.02103	1.07469	-0.0536623	1128	572	957	507	0.848404	0.886364	0.0389637	0.0374626	0.0860862	0.0217263
Tmem79	0.207658	0.188678	0.0189805	1128	572	280	128	0.248227	0.223776	0.291313	0.279617	0.301112	0.292548
Snd1	1.45419	1.3852	0.0689908	1128	572	1078	542	0.955674	0.947552	0.531353	0.468252	0.0166226	0.0455785
Col18a1	0.840271	0.759373	0.0808982	1128	572	835	401	0.740248	0.701049	0.0975828	0.0947094	0.00747869	0.00584537
Slc19a1	0.489943	0.46455	0.0253934	1128	572	594	291	0.526596	0.508741	0.518998	0.504349	0.363827	0.494625
Kpnb1	1.71816	1.73383	-0.0156769	1128	572	1115	561	0.988475	0.980769	0.291442	0.275604	0.473814	0.396421
Npepps	0.690485	0.723826	-0.0333413	1128	572	753	384	0.667553	0.671329	0.918954	0.913166	0.292681	0.619927
Mrpl10	0.656403	0.598531	0.0578717	1128	572	727	350	0.644504	0.611888	0.205713	0.201123	0.0624061	0.0674999
Cyp51	0.586357	0.608322	-0.0219658	1128	572	613	325	0.54344	0.568182	0.358807	0.352966	0.422322	0.432792
Tcf25	1.35996	1.36661	-0.00664557	1128	572	1075	545	0.953014	0.952797	1	1	0.887839	0.993461
Tubb6	0.0586448	0.0693931	-0.0107483	1128	572	79	49	0.0700355	0.0856643	0.290672	0.245052	0.257372	0.237363
Def8	0.81539	0.768898	0.0464924	1128	572	830	421	0.735816	0.736014	1	1	0.109284	0.351218
Itga3	0.0291944	0.0253349	0.0038595	1128	572	43	19	0.0381206	0.0332168	0.709357	0.682318	0.60594	0.778611
Foxm1	0.160609	0.131476	0.0291334	1128	572	184	79	0.163121	0.138112	0.201843	0.201326	0.158032	0.141511
Itfg2	0.39153	0.355518	0.0360118	1128	572	486	219	0.430851	0.382867	0.064988	0.0608022	0.0778143	0.0300605
Tulp3	0.152281	0.15136	0.000920841	1128	572	193	102	0.171099	0.178322	0.761302	0.734809	0.736375	0.873414
Gtf2h4	0.3429	0.35998	-0.0170807	1128	572	447	235	0.396277	0.410839	0.598566	0.56506	0.454893	0.606238
Tubb5	2.76665	2.72092	0.0457311	1128	572	1128	572	1	1	NA	1	0.39583	0.762674
Ell2	0.354061	0.414893	-0.060832	1128	572	423	238	0.375	0.416084	0.112009	0.10292	0.0412113	0.0274121
Jup	0.292067	0.283522	0.00854504	1128	572	385	187	0.341312	0.326923	0.589918	0.587048	0.665288	0.757751
Fkbp10	0.0784702	0.0565445	0.0219256	1128	572	111	41	0.0984043	0.0716783	0.0827761	0.072193	0.0651511	0.0299114
Klhl10	0.0609773	0.0727536	-0.0117762	1128	572	79	47	0.0700355	0.0821678	0.421227	0.37862	0.372652	0.417402
Nom1	0.60847	0.615409	-0.00693912	1128	572	676	359	0.599291	0.627622	0.280846	0.269596	0.813735	0.552168
Ergic1	1.23756	1.2142	0.0233624	1128	572	1026	521	0.909574	0.910839	1	1	0.449471	0.808906
Tnk1	0.0581227	0.0367657	0.021357	1128	572	86	28	0.0762411	0.048951	0.0430759	0.0396591	0.0336117	0.010158
Acap1	1.37237	1.45551	-0.0831379	1128	572	1033	529	0.91578	0.924825	0.581466	0.573155	0.015254	0.05018
Ifrd1	0.877244	0.759764	0.11748	1128	572	877	416	0.777482	0.727273	0.0256063	0.0259629	0.000134265	4.72926e-05
Stk38l	0.187282	0.148815	0.0384678	1128	572	241	96	0.213652	0.167832	0.0296513	0.0284872	0.0239273	0.00565135
Brpf1	0.458825	0.487118	-0.0282934	1128	572	578	308	0.512411	0.538462	0.334774	0.329029	0.266007	0.300719
Akr1b3	0.970417	1.01985	-0.0494309	1128	572	932	482	0.826241	0.842657	0.431666	0.410878	0.126838	0.206078
Gstt1	0.0403597	0.0342293	0.00613038	1128	572	60	24	0.0531915	0.041958	0.372733	0.344846	0.322883	0.355761
Gstt3	0.220643	0.174936	0.0457069	1128	572	291	124	0.257979	0.216783	0.0705173	0.0641346	0.0424342	0.0187962
Ddt	0.337906	0.349371	-0.0114648	1128	572	445	234	0.394504	0.409091	0.597613	0.564757	0.552113	0.67518
Ddx18	0.955705	0.959434	-0.00372864	1128	572	924	468	0.819149	0.818182	1	1	0.90195	0.995028
Ubl3	0.560249	0.545032	0.0152171	1128	572	651	318	0.577128	0.555944	0.434358	0.407353	0.60377	0.590923
Gramd3	0.238825	0.27808	-0.0392549	1128	572	301	173	0.266844	0.302448	0.136336	0.122739	0.102305	0.0675243
Eef1e1	0.682092	0.711179	-0.0290866	1128	572	757	401	0.671099	0.701049	0.231323	0.22571	0.442946	0.330206
Akt1	1.20435	1.18093	0.0234175	1128	572	1039	517	0.921099	0.903846	0.264863	0.231743	0.613985	0.419733
Il16	1.13652	1.15374	-0.017215	1128	572	1011	511	0.896277	0.893357	0.91878	0.867018	0.34745	0.662689
Tcirg1	0.621209	0.661852	-0.040643	1128	572	708	374	0.62766	0.653846	0.313822	0.310713	0.130833	0.170847
Naglu	0.124224	0.125116	-0.00089211	1128	572	178	90	0.157801	0.157343	1	1	0.994395	0.999984
Coasy	0.395918	0.341776	0.0541419	1128	572	473	221	0.419326	0.386364	0.209728	0.210107	0.0642999	0.0716609
Smo	0.455167	0.47482	-0.019653	1128	572	568	292	0.503546	0.51049	0.826475	0.797589	0.452555	0.728766
Tspan33	0.134773	0.129963	0.00480954	1128	572	176	92	0.156028	0.160839	0.851848	0.832695	0.874633	0.959203
Crnkl1	0.486184	0.507985	-0.0218008	1128	572	599	310	0.531028	0.541958	0.707338	0.680836	0.519144	0.721045
Rin2	0.537284	0.414063	0.123221	1128	572	589	246	0.522163	0.43007	0.000403942	0.000392193	4.75814e-05	3.50769e-07
Chordc1	0.777143	0.789122	-0.0119792	1128	572	840	425	0.744681	0.743007	0.987302	0.953129	0.868221	0.984189
Rtcb	1.92637	1.87677	0.0496029	1128	572	1123	567	0.995567	0.991259	0.446028	0.318752	0.0819819	0.121372
Pwp1	0.732155	0.699148	0.033007	1128	572	794	399	0.703901	0.697552	0.830362	0.822461	0.219248	0.489216
Fbxo7	0.731135	0.71217	0.0189647	1128	572	809	404	0.717199	0.706294	0.679511	0.649939	0.553518	0.727542
Capns1	1.35682	1.3145	0.0423205	1128	572	1072	547	0.950355	0.956294	0.672527	0.631412	0.047038	0.134145
Clpb	0.499665	0.48837	0.0112945	1128	572	608	303	0.539007	0.52972	0.755558	0.718992	0.646675	0.821024
2007-09-01	1.36397	1.35867	0.00529842	1128	572	1078	548	0.955674	0.958042	0.920083	0.900161	0.886683	0.978101
Zdhhc4	0.634121	0.642977	-0.008856	1128	572	736	372	0.652482	0.65035	0.973406	0.957046	0.846369	0.980687
Rac1	1.58241	1.61953	-0.0371145	1128	572	1100	561	0.975177	0.980769	0.578058	0.607293	0.250679	0.438793
Nup214	0.847039	0.826397	0.0206421	1128	572	872	443	0.77305	0.774476	0.995971	1	0.295086	0.655235
Aif1l	0.023664	0.0203035	0.00336045	1128	572	35	14	0.0310284	0.0244755	0.542113	0.540025	0.452426	0.588637
Ltbp1	0.036001	0.0203035	0.0156975	1128	572	49	15	0.0434397	0.0262238	0.103685	0.0809669	0.0766153	0.0377326
Ugp2	0.532044	0.558649	-0.026605	1128	572	620	340	0.549645	0.594406	0.0878147	0.0875421	0.268969	0.111816
Kcnh6	0.216736	0.228301	-0.0115646	1128	572	295	153	0.261525	0.267483	0.837414	0.815789	0.647542	0.865376
Trmt1	0.898077	0.899142	-0.0010648	1128	572	913	454	0.809397	0.793706	0.480463	0.438579	0.978198	0.792077
Nacc1	0.586867	0.583274	0.0035931	1128	572	685	352	0.60727	0.615385	0.785995	0.752509	0.876303	0.934001
Nfix	0.840338	0.792365	0.0479727	1128	572	875	436	0.775709	0.762238	0.572981	0.541536	0.114799	0.234864
Slc1a5	0.867122	0.867027	9.49801e-05	1128	572	885	445	0.784574	0.777972	0.802961	0.756139	0.977241	0.962495
Uba1	1.44447	1.41638	0.0280923	1128	572	1088	556	0.964539	0.972028	0.50054	0.473653	0.181128	0.296481
Vwf	1.16619	0.627962	0.538224	1128	572	880	337	0.780142	0.589161	2.54824e-16	6.0319e-16	8.19235e-38	6.00097e-51
Siae	0.605032	0.604267	0.000764278	1128	572	681	355	0.603723	0.620629	0.533632	0.527919	0.940695	0.844213
Vsig2	0.236342	0.204481	0.0318611	1128	572	294	137	0.260638	0.23951	0.374994	0.376194	0.223632	0.292382
Esam	1.3811	1.35858	0.022523	1128	572	1050	531	0.930851	0.928322	0.926267	0.841121	0.478532	0.768803
Spa17	0.0561396	0.0646095	-0.00846984	1128	572	78	46	0.0691489	0.0804196	0.45586	0.429867	0.411344	0.483188
Fam50a	0.32949	0.338691	-0.0092008	1128	572	437	224	0.387411	0.391608	0.90838	0.874605	0.840308	0.961276
Emd	1.09932	1.08816	0.0111598	1128	572	984	500	0.87234	0.874126	0.978157	0.938729	0.628867	0.90148
Taco1	0.254451	0.24687	0.00758109	1128	572	329	162	0.291667	0.283217	0.759152	0.73426	0.763351	0.884987
Grik3	0.354013	0.336311	0.0177017	1128	572	431	214	0.382092	0.374126	0.789511	0.791443	0.563878	0.80634
Gria3	0.792607	0.829489	-0.0368819	1128	572	738	389	0.654255	0.68007	0.312681	0.302417	0.323724	0.3254
Sipa1l2	0.0782614	0.0493866	0.0288748	1128	572	112	38	0.0992908	0.0664336	0.0302859	0.0237887	0.0218854	0.0044568
Ap4e1	0.332069	0.313229	0.0188394	1128	572	422	201	0.374113	0.351399	0.38696	0.365663	0.389196	0.419788
Blvra	0.464518	0.420325	0.0441926	1128	572	551	266	0.488475	0.465035	0.388339	0.382554	0.113657	0.179809
Pdzd4	0.0398386	0.029792	0.0100466	1128	572	60	24	0.0531915	0.041958	0.372733	0.344846	0.305638	0.342545
Idh3g	1.38617	1.42328	-0.0371075	1128	572	1082	550	0.95922	0.961538	0.920711	0.896123	0.170397	0.43966
Pnck	0.203538	0.170273	0.0332645	1128	572	266	118	0.235816	0.206294	0.188839	0.177208	0.131997	0.111234
Ssr4	1.43895	1.383	0.0559467	1128	572	1079	545	0.95656	0.952797	0.817659	0.711146	0.0265077	0.0937114
Bcap31	1.45962	1.44743	0.0121915	1128	572	1096	546	0.971631	0.954545	0.0905994	0.0886504	0.73174	0.242311
Fam98a	0.380787	0.374552	0.00623538	1128	572	481	241	0.426418	0.421329	0.881806	0.876232	0.704996	0.915298
Kmt2a	1.75651	1.68726	0.0692566	1128	572	1104	558	0.978723	0.975524	0.804165	0.728947	0.0176593	0.0689029
Ift46	0.354817	0.350019	0.00479843	1128	572	444	225	0.393617	0.393357	1	1	0.972465	0.999617
Trappc6a	0.935472	0.969697	-0.0342252	1128	572	936	481	0.829787	0.840909	0.608112	0.582042	0.25651	0.433238
Supt6	0.821016	0.822627	-0.00161082	1128	572	873	442	0.773936	0.772727	1	0.951185	0.940687	0.994258
Spag5	0.519768	0.539741	-0.0199734	1128	572	529	289	0.468972	0.505245	0.172894	0.165564	0.353489	0.224637
Unc119	0.549903	0.561137	-0.0112334	1128	572	612	328	0.542553	0.573427	0.246817	0.23532	0.603039	0.418992
Rab34	0.0730794	0.034548	0.0385313	1128	572	104	25	0.0921986	0.0437063	0.000519289	0.00030233	0.000377674	1.93944e-06
Sdf2	1.05595	1.05841	-0.00246395	1128	572	973	483	0.862589	0.844406	0.348686	0.341256	0.96879	0.69653
Ccne1	0.125881	0.0880315	0.03785	1128	572	159	55	0.140957	0.0961538	0.0106509	0.00846841	0.00921519	0.000816146
Hsf2bp	0.0499837	0.0484738	0.0015099	1128	572	72	30	0.0638298	0.0524476	0.409003	0.38813	0.388581	0.436121
Bbc3	0.314819	0.334079	-0.0192604	1128	572	395	219	0.350177	0.382867	0.203228	0.199707	0.290924	0.223428
Psmc3	1.48777	1.41563	0.07214	1128	572	1087	552	0.963652	0.965035	0.99456	1	0.00193426	0.0140196
Acp2	0.294889	0.285875	0.00901359	1128	572	386	182	0.342199	0.318182	0.348477	0.32788	0.449253	0.429424
Rapsn	0.0262725	0.02323	0.00304251	1128	572	38	17	0.0336879	0.0297203	0.77043	0.772085	0.663564	0.854968
Slc39a13	0.264531	0.205263	0.0592678	1128	572	345	139	0.305851	0.243007	0.00790407	0.00747257	0.00451112	0.000380843
Celf2	2.21532	2.25492	-0.0396028	1128	572	1124	572	0.996454	1	0.370165	0.307148	0.183937	0.218842
Nr1h3	0.036256	0.0351421	0.00111396	1128	572	52	28	0.0460993	0.048951	0.887745	0.808973	0.817625	0.934836
Ddb2	0.559456	0.454536	0.10492	1128	572	635	278	0.562943	0.486014	0.0031345	0.00283194	0.000387967	1.61744e-05
Spi1	1.58931	1.59932	-0.0100102	1128	572	1088	553	0.964539	0.966783	0.921417	0.888958	0.705056	0.919579
Sf3a1	0.960734	0.956869	0.00386547	1128	572	948	480	0.840426	0.839161	1	0.944288	0.888031	0.986204
Stat6	0.773354	0.725127	0.0482274	1128	572	820	403	0.72695	0.704545	0.360514	0.332116	0.107267	0.154424
Napsa	1.08957	1.02376	0.0658057	1128	572	972	468	0.861702	0.818182	0.0223544	0.0223415	0.0960154	0.015326
Vrk3	0.934253	0.969489	-0.0352353	1128	572	924	483	0.819149	0.844406	0.216894	0.197442	0.173596	0.149897
Smg9	0.414454	0.471246	-0.0567921	1128	572	520	294	0.460993	0.513986	0.0438758	0.0399872	0.0235585	0.00750566
Paxip1	0.47581	0.410261	0.0655488	1128	572	544	258	0.48227	0.451049	0.243213	0.237062	0.0288274	0.0409067
Rmnd5a	1.22141	1.25267	-0.0312557	1128	572	1041	530	0.922872	0.926573	0.860792	0.846506	0.286813	0.586472
Mov10	0.631323	0.647882	-0.0165585	1128	572	711	383	0.630319	0.66958	0.122738	0.120164	0.52654	0.23792
Rhoc	0.0994563	0.0716108	0.0278456	1128	572	144	52	0.12766	0.0909091	0.0306648	0.0246004	0.0260739	0.00535708
Tead3	0.149707	0.159246	-0.00953924	1128	572	207	110	0.183511	0.192308	0.70831	0.692613	0.635175	0.801175
Ppard	0.349175	0.312521	0.0366547	1128	572	424	205	0.375887	0.358392	0.513896	0.48993	0.210695	0.337635
Def6	1.20828	1.24603	-0.0377586	1128	572	1043	530	0.924645	0.926573	0.963909	0.922507	0.112239	0.338351
Peg3	0.117998	0.0962388	0.0217588	1128	572	156	64	0.138298	0.111888	0.145286	0.146082	0.13058	0.0946012
Metrn	0.225193	0.247846	-0.0226525	1128	572	291	172	0.257979	0.300699	0.0700008	0.0651227	0.112995	0.043503
Lmf1	0.367697	0.323104	0.0445933	1128	572	472	209	0.41844	0.365385	0.0396911	0.0362404	0.0466446	0.01248
Narfl	0.250048	0.265391	-0.0153431	1128	572	342	181	0.303191	0.316434	0.614706	0.578575	0.529667	0.668891
Angptl4	0.114507	0.121296	-0.00678897	1128	572	155	83	0.137411	0.145105	0.720349	0.658006	0.668706	0.801242
Dbf4	0.225545	0.223715	0.00182961	1128	572	297	147	0.263298	0.256993	0.824942	0.815275	0.786331	0.926103
Daxx	0.534151	0.557252	-0.0231013	1128	572	639	342	0.566489	0.597902	0.235307	0.232143	0.342167	0.280621
Cd320	0.38553	0.417668	-0.0321382	1128	572	471	259	0.417553	0.452797	0.181787	0.177634	0.209606	0.159751
Ipo4	0.31935	0.319486	-0.000136043	1128	572	412	213	0.365248	0.372378	0.814338	0.790217	0.890645	0.951018
Tm9sf1	0.410792	0.382204	0.0285878	1128	572	518	251	0.45922	0.438811	0.454904	0.43943	0.296693	0.395995
Rec8	0.26143	0.210165	0.0512649	1128	572	326	146	0.289007	0.255245	0.158123	0.151991	0.0631169	0.0541701
Irf9	1.18422	1.10669	0.0775275	1128	572	1008	495	0.893617	0.865385	0.101386	0.0922608	0.0115027	0.00832903
Gmpr2	0.923145	0.932485	-0.00934052	1128	572	899	460	0.796986	0.804196	0.774358	0.748902	0.809297	0.909573
Mdp1	0.700273	0.718132	-0.0178596	1128	572	777	407	0.68883	0.711538	0.364732	0.343193	0.776114	0.618725
Dhrs1	0.714571	0.69261	0.0219613	1128	572	776	384	0.687943	0.671329	0.522093	0.508347	0.561783	0.643479
Tmem161a	0.607694	0.649151	-0.0414565	1128	572	668	357	0.592199	0.624126	0.222928	0.208443	0.276605	0.222165
Armc6	0.124929	0.124706	0.000222492	1128	572	178	83	0.157801	0.145105	0.538592	0.522044	0.518497	0.624407
Borcs8	0.665634	0.637582	0.0280524	1128	572	756	374	0.670213	0.653846	0.534578	0.514325	0.247083	0.38924
Slc25a42	0.114981	0.101106	0.0138756	1128	572	166	74	0.147163	0.129371	0.356648	0.33849	0.319678	0.34883
Snx9	0.356383	0.32114	0.0352432	1128	572	446	209	0.39539	0.365385	0.250797	0.245995	0.167424	0.172554
Ranbp3	0.660587	0.642741	0.0178455	1128	572	757	383	0.671099	0.66958	0.993336	0.956491	0.49395	0.82671
Ndufa11	1.03686	0.949547	0.0873164	1128	572	969	462	0.859043	0.807692	0.00756776	0.00744931	0.00643079	0.000524381
Nr2f6	0.217096	0.194849	0.0222469	1128	572	291	138	0.257979	0.241259	0.489674	0.478466	0.374077	0.486917
Use1	1.45003	1.41531	0.0347253	1128	572	1081	547	0.958333	0.956294	0.944301	0.898674	0.115742	0.339422
Ocel1	0.176188	0.152209	0.0239795	1128	572	247	107	0.218972	0.187063	0.142173	0.129681	0.137459	0.0896123
Dyrk1b	0.249942	0.276802	-0.0268607	1128	572	339	192	0.300532	0.335664	0.155185	0.149917	0.171579	0.119877
Braf	0.912583	0.902791	0.00979158	1128	572	885	451	0.784574	0.788462	0.902867	0.900442	0.680068	0.912683
Ndufb2	1.15736	1.2253	-0.0679346	1128	572	1005	517	0.890957	0.903846	0.461561	0.450886	0.0242586	0.0603281
Hltf	0.618081	0.619442	-0.00136089	1128	572	691	362	0.612589	0.632867	0.446773	0.428139	0.947792	0.771777
Prpf6	0.986996	0.979531	0.00746413	1128	572	954	479	0.845745	0.837413	0.707226	0.672338	0.777115	0.861661
Rgs19	0.804001	0.795741	0.00825935	1128	572	855	424	0.757979	0.741259	0.486945	0.475573	0.764917	0.73163
Rgs20	0.0219139	0.0317126	-0.00979872	1128	572	31	24	0.0274823	0.041958	0.147387	0.112948	0.113138	0.0684932
Snrpd1	1.67415	1.69836	-0.024208	1128	572	1101	553	0.976064	0.966783	0.339004	0.271087	0.189871	0.204174
Tchp	0.202589	0.215686	-0.0130972	1128	572	266	142	0.235816	0.248252	0.61202	0.588751	0.581028	0.709034
Tiam1	0.829467	0.79416	0.0353075	1128	572	822	424	0.728723	0.741259	0.621325	0.601868	0.300976	0.490628
Tsc2	0.502775	0.488039	0.0147362	1128	572	600	305	0.531915	0.533217	1	1	0.573217	0.892207
Slc9a3r2	0.204551	0.212185	-0.00763447	1128	572	277	149	0.245567	0.26049	0.540793	0.514972	0.546317	0.63813
Puf60	1.65675	1.6183	0.0384474	1128	572	1106	558	0.980496	0.975524	0.620936	0.482227	0.195069	0.316419
Golga2	0.441952	0.449953	-0.00800115	1128	572	544	282	0.48227	0.493007	0.71348	0.681515	0.733693	0.846589
Uck1	0.376033	0.369819	0.00621346	1128	572	481	229	0.426418	0.40035	0.328196	0.322813	0.583105	0.502598
Ikzf4	0.129579	0.114529	0.0150509	1128	572	172	81	0.152482	0.141608	0.600908	0.564965	0.487115	0.630282
Mien1	0.569303	0.610262	-0.0409598	1128	572	662	363	0.586879	0.634615	0.0645698	0.0591236	0.125682	0.0438572
Axl	0.165312	0.165428	-0.000116221	1128	572	213	103	0.18883	0.18007	0.709357	0.692436	0.759367	0.863811
Tgfb1	0.825267	0.824332	0.000935175	1128	572	835	428	0.740248	0.748252	0.765654	0.769055	0.915067	0.950995
Ccdc97	0.551805	0.555353	-0.00354832	1128	572	667	344	0.591312	0.601399	0.727858	0.714492	0.985004	0.95101
Zfp40	0.374854	0.425444	-0.0505894	1128	572	470	254	0.416667	0.444056	0.304326	0.299254	0.104979	0.140127
Akap8l	0.982992	0.945421	0.0375713	1128	572	956	464	0.847518	0.811189	0.0659256	0.0616782	0.19015	0.0638687
Pdcd2l	0.396787	0.405882	-0.009095	1128	572	499	255	0.442376	0.445804	0.934028	0.917728	0.72028	0.934664
Gtf2f1	0.749476	0.76803	-0.0185544	1128	572	813	410	0.720745	0.716783	0.908722	0.864103	0.584691	0.850174
Clpp	0.9271	0.919772	0.00732849	1128	572	908	467	0.804965	0.816434	0.615003	0.601779	0.630238	0.746969
Alkbh7	0.307186	0.338438	-0.031252	1128	572	396	213	0.351064	0.372378	0.416521	0.392152	0.275693	0.34862
Dennd1c	0.96446	0.880507	0.0839527	1128	572	920	442	0.815603	0.772727	0.0425037	0.0395947	0.0070919	0.00257716
Med6	0.463005	0.438553	0.0244515	1128	572	567	279	0.50266	0.487762	0.596716	0.572583	0.319347	0.493533
Prkd1	0.0917712	0.0551071	0.0366641	1128	572	117	36	0.103723	0.0629371	0.00721316	0.00533345	0.00522375	0.000320071
Lcp2	1.13625	1.10264	0.0336142	1128	572	1011	507	0.896277	0.886364	0.588093	0.561325	0.237829	0.402322
Cse1l	0.8009	0.74487	0.0560299	1128	572	852	405	0.755319	0.708042	0.0413711	0.0406345	0.067901	0.0190182
Naa20	1.31295	1.22986	0.0830893	1128	572	1040	524	0.921986	0.916084	0.741992	0.705277	0.00583853	0.0267344
Prkra	0.482457	0.514639	-0.0321828	1128	572	592	311	0.524823	0.543706	0.492855	0.4718	0.322003	0.4382
Fkbp7	0.235809	0.24086	-0.00505078	1128	572	301	159	0.266844	0.277972	0.667039	0.644086	0.721108	0.820642
Plekha3	0.269837	0.287227	-0.0173898	1128	572	352	184	0.312057	0.321678	0.727698	0.699176	0.585667	0.775095
Ykt6	0.637931	0.606289	0.031642	1128	572	734	351	0.650709	0.613636	0.147153	0.135117	0.213001	0.130894
Baz1b	0.844301	0.896304	-0.052003	1128	572	853	457	0.756206	0.798951	0.0549128	0.050777	0.069365	0.0234176
Pex6	0.383214	0.351407	0.0318071	1128	572	481	224	0.426418	0.391608	0.185369	0.175778	0.172988	0.136623
Mrpl2	0.78432	0.787382	-0.00306224	1128	572	837	431	0.742021	0.753497	0.649437	0.637346	0.986127	0.920389
Mea1	0.877141	0.841478	0.0356631	1128	572	906	435	0.803191	0.76049	0.0482233	0.044246	0.266598	0.0641697
Kdelr1	1.26166	1.26135	0.000311085	1128	572	1052	535	0.932624	0.935315	0.914477	0.917996	0.909721	0.985592
Tmem143	0.196223	0.172966	0.0232567	1128	572	264	124	0.234043	0.216783	0.459296	0.463074	0.348227	0.455507
Pdxk-ps	0.0409169	0.0343421	0.00657483	1128	572	59	25	0.052305	0.0437063	0.512775	0.478985	0.443413	0.541449
Ggct	0.159247	0.131466	0.0277811	1128	572	208	93	0.184397	0.162587	0.295622	0.282336	0.220998	0.235498
Jag2	0.318728	0.245636	0.0730916	1128	572	386	154	0.342199	0.269231	0.00271522	0.00241296	0.0016476	5.34133e-05
Btbd6	0.142667	0.110091	0.0325755	1128	572	200	82	0.177305	0.143357	0.0874496	0.0844054	0.0668685	0.0348642
Nudt14	0.520415	0.485815	0.0345998	1128	572	627	300	0.555851	0.524476	0.239592	0.235836	0.181194	0.177458
Epdr1	0.0624814	0.0534338	0.00904756	1128	572	96	40	0.0851064	0.0699301	0.31963	0.298833	0.291392	0.29963
Flii	0.652362	0.682194	-0.0298315	1128	572	752	393	0.666667	0.687063	0.427983	0.411923	0.279317	0.363848
Top3a	0.263785	0.261756	0.00202885	1128	572	354	179	0.31383	0.312937	1	1	0.896026	0.994397
Atg4d	0.306627	0.292272	0.0143549	1128	572	410	194	0.363475	0.339161	0.34922	0.334676	0.429652	0.422664
Qtrt1	0.587869	0.588387	-0.000518364	1128	572	678	341	0.601064	0.596154	0.886423	0.875161	0.965408	0.987295
Hdgfl2	0.663223	0.641315	0.0219082	1128	572	751	365	0.66578	0.638112	0.279689	0.256996	0.333168	0.296066
Chaf1a	0.518483	0.42725	0.0912333	1128	572	554	248	0.491135	0.433566	0.0281466	0.0270285	0.00376949	0.00103837
Adprh	0.72974	0.748398	-0.0186579	1128	572	802	413	0.710993	0.722028	0.675028	0.649651	0.465267	0.663906
Tmem39a	0.349528	0.376275	-0.0267469	1128	572	446	239	0.39539	0.417832	0.40144	0.374274	0.27265	0.334949
Timmdc1	0.291438	0.298771	-0.00733285	1128	572	382	204	0.338652	0.356643	0.494317	0.482732	0.571937	0.631429
Mcm2	0.888811	0.748304	0.140506	1128	572	837	389	0.742021	0.68007	0.0084321	0.00842174	6.62365e-05	8.59009e-06
Tpra1	0.482576	0.447113	0.0354633	1128	572	587	285	0.52039	0.498252	0.417062	0.411363	0.200397	0.288174
Nab1	0.58502	0.502391	0.0826294	1128	572	684	303	0.606383	0.52972	0.00293362	0.00256898	0.00180979	6.17373e-05
Adgre5	0.436082	0.378563	0.0575187	1128	572	518	234	0.45922	0.409091	0.0555387	0.0497904	0.0241288	0.00927983
Il17ra	1.20734	1.37786	-0.170522	1128	572	1013	529	0.89805	0.924825	0.0876034	0.077223	2.57864e-08	4.1886e-08
Kcnn1	0.026887	0.017674	0.00921304	1128	572	39	13	0.0345745	0.0227273	0.23354	0.232588	0.18035	0.174977
Arrdc2	0.297659	0.2897	0.00795881	1128	572	356	184	0.315603	0.321678	0.84218	0.825509	0.971728	0.978996
Cd36	0.0605457	0.0438253	0.0167204	1128	572	76	23	0.0673759	0.0402098	0.0315301	0.0278651	0.0270325	0.00617006
Map2k7	0.501131	0.526199	-0.0250684	1128	572	617	325	0.546986	0.568182	0.43591	0.409288	0.342456	0.415576
Timm44	0.916498	0.893271	0.0232268	1128	572	927	458	0.821809	0.800699	0.321007	0.291269	0.419888	0.379287
Ap2a2	0.612436	0.610531	0.00190524	1128	572	696	369	0.617021	0.645105	0.281052	0.265555	0.896455	0.579729
Pnkp	0.339345	0.31551	0.0238351	1128	572	447	208	0.396277	0.363636	0.209882	0.205645	0.258525	0.209168
Med25	0.581742	0.618099	-0.0363572	1128	572	682	370	0.60461	0.646853	0.100664	0.0911791	0.17424	0.0816951
Bcam	0.326656	0.260158	0.0664978	1128	572	392	165	0.347518	0.288462	0.0165483	0.0160766	0.00722684	0.00116884
Clptm1	0.691802	0.64557	0.0462315	1128	572	776	375	0.687943	0.655594	0.196055	0.187809	0.141976	0.123307
Relb	0.234875	0.205974	0.0289009	1128	572	292	134	0.258865	0.234266	0.295251	0.286534	0.226639	0.242504
Tomm40	0.6299	0.649639	-0.0197386	1128	572	696	371	0.617021	0.648601	0.222634	0.222046	0.622896	0.411926
Apoe	2.41164	2.35676	0.0548895	1128	572	1123	567	0.995567	0.991259	0.446028	0.318752	0.207658	0.245915
Hbp1	1.12214	1.15542	-0.0332851	1128	572	1002	514	0.888298	0.898601	0.573097	0.563343	0.279627	0.44866
Prkar2b	0.756246	0.722461	0.0337857	1128	572	785	387	0.695922	0.676573	0.447771	0.437501	0.278945	0.378738
Cdkn1b	0.423556	0.447532	-0.0239756	1128	572	511	278	0.453014	0.486014	0.215846	0.198748	0.313543	0.235276
Klf4	0.0228878	0.0239389	-0.00105106	1128	572	33	17	0.0292553	0.0297203	1	1	0.95299	0.998877
Ap1m1	0.981323	0.962112	0.0192108	1128	572	961	474	0.85195	0.828671	0.238205	0.229009	0.474877	0.350036
Rab8a	1.40699	1.39888	0.00811515	1128	572	1082	550	0.95922	0.961538	0.920711	0.896123	0.591683	0.866626
Hmgn2	3.30562	3.30398	0.00163574	1128	572	1128	572	1	1	NA	1	0.944378	0.998424
Fam32a	1.36756	1.40272	-0.0351588	1128	572	1058	544	0.937943	0.951049	0.32446	0.321671	0.251424	0.284266
Stard3nl	0.293037	0.278612	0.0144252	1128	572	395	180	0.350177	0.314685	0.159354	0.158371	0.277452	0.18125
Stk11	0.552161	0.598455	-0.0462946	1128	572	656	358	0.58156	0.625874	0.0877526	0.0842932	0.159753	0.0714724
Atp5d	1.71371	1.7109	0.00281053	1128	572	1110	566	0.984043	0.98951	0.493096	0.514367	0.589894	0.665293
Ppp5c	1.21125	1.20535	0.00589857	1128	572	1036	525	0.91844	0.917832	1	1	0.807411	0.980134
Cdk12	0.886052	0.881196	0.00485562	1128	572	866	445	0.76773	0.777972	0.678967	0.669005	0.963823	0.927749
Lipe	0.328669	0.314556	0.0141127	1128	572	437	200	0.387411	0.34965	0.142439	0.137674	0.295458	0.170928
Pafah1b2	1.40252	1.39967	0.00285011	1128	572	1081	555	0.958333	0.97028	0.276641	0.280382	0.56447	0.450028
Tbc1d8	0.38429	0.360973	0.0233172	1128	572	458	228	0.406028	0.398601	0.808308	0.793721	0.503551	0.766222
Cnot11	0.487265	0.505503	-0.0182382	1128	572	591	312	0.523936	0.545455	0.430325	0.410873	0.483088	0.519448
Slc2a3	1.07014	1.11943	-0.0492927	1128	572	949	488	0.841312	0.853147	0.570983	0.570267	0.143504	0.286674
Foxj2	0.333791	0.306	0.0277904	1128	572	434	203	0.384752	0.354895	0.250705	0.243499	0.208262	0.201913
Sri	1.80103	1.75803	0.0430009	1128	572	1119	563	0.992021	0.984266	0.220413	0.207612	0.12453	0.120358
Dgcr2	0.59933	0.627639	-0.0283092	1128	572	692	379	0.613475	0.662587	0.0537828	0.049296	0.251135	0.0667487
Irf3	0.729782	0.678613	0.0511693	1128	572	797	393	0.70656	0.687063	0.439594	0.433011	0.070414	0.136911
Bcl2l12	0.462864	0.425556	0.037308	1128	572	557	270	0.493794	0.472028	0.425419	0.411471	0.179484	0.266288
Zfp959	0.241533	0.256919	-0.0153862	1128	572	326	168	0.289007	0.293706	0.884626	0.865371	0.66059	0.891336
Mpnd	0.488119	0.522364	-0.0342446	1128	572	582	319	0.515957	0.557692	0.114646	0.110922	0.164414	0.0912639
Sh3gl1	0.991626	0.940182	0.0514439	1128	572	941	462	0.83422	0.807692	0.19586	0.176923	0.109091	0.0954924
Ebi3	1.53518	1.51295	0.0222259	1128	572	1078	542	0.955674	0.947552	0.531353	0.468252	0.465891	0.550305
Ccdc94	0.476415	0.524201	-0.0477861	1128	572	565	310	0.500887	0.541958	0.12123	0.111684	0.068381	0.0448657
Ranbp2	1.21803	1.17825	0.0397771	1128	572	1035	517	0.917553	0.903846	0.391904	0.36288	0.194625	0.257809
Grk5	0.519785	0.529068	-0.00928357	1128	572	562	292	0.498227	0.51049	0.669768	0.644327	0.743077	0.831412
Dvl3	0.229744	0.21504	0.0147035	1128	572	329	155	0.291667	0.270979	0.403029	0.39374	0.417987	0.461538
Abcf3	0.52313	0.577604	-0.0544738	1128	572	627	341	0.555851	0.596154	0.125064	0.120001	0.0536708	0.038934
Eif2b5	0.356377	0.37018	-0.0138026	1128	572	455	235	0.403369	0.410839	0.807149	0.793879	0.68026	0.872768
Cyth2	0.44016	0.41342	0.02674	1128	572	547	267	0.484929	0.466783	0.511641	0.504253	0.251676	0.388883
Sult2b1	0.0891938	0.104444	-0.0152502	1128	572	118	72	0.10461	0.125874	0.217446	0.193101	0.194116	0.160576
Car11	0.042922	0.0164622	0.0264598	1128	572	63	13	0.0558511	0.0227273	0.00271388	0.00170645	0.00173067	4.05565e-05
Dlgap1	0.231029	0.278232	-0.0472031	1128	572	288	169	0.255319	0.295455	0.0880537	0.0825022	0.0490327	0.0263357
Plag1	0.880677	0.879601	0.00107634	1128	572	873	446	0.773936	0.77972	0.834698	0.805781	0.952419	0.970578
Hck	0.0333242	0.0424784	-0.00915422	1128	572	42	25	0.037234	0.0437063	0.60576	0.512113	0.506583	0.609468
Mrpl4	0.791605	0.801055	-0.00944923	1128	572	851	432	0.754433	0.755245	1	1	0.72244	0.95732
Keap1	0.699546	0.711075	-0.0115284	1128	572	782	404	0.693262	0.706294	0.619271	0.615063	0.666966	0.775757
Glg1	0.953044	0.960983	-0.00793956	1128	572	932	469	0.826241	0.81993	0.798313	0.787459	0.622923	0.839916
Btbd2	0.292922	0.292463	0.000459301	1128	572	389	198	0.344858	0.346154	1	0.957008	0.970649	0.997412
Csnk1g2	0.813264	0.781433	0.0318316	1128	572	860	433	0.762411	0.756993	0.851484	0.810076	0.211028	0.472911
Abhd17a	0.518908	0.545625	-0.0267171	1128	572	613	325	0.54344	0.568182	0.358807	0.352966	0.348358	0.380668
Mob3a	0.771923	0.850589	-0.0786662	1128	572	829	445	0.734929	0.777972	0.0606809	0.0580044	0.0070799	0.00361292
Fkbp11	0.242213	0.217606	0.0246069	1128	572	303	146	0.268617	0.255245	0.594237	0.56113	0.401183	0.560795
Ddx23	0.40169	0.39502	0.00667043	1128	572	507	255	0.449468	0.445804	0.92676	0.917805	0.794016	0.959345
Pld3	0.524007	0.499156	0.0248515	1128	572	601	288	0.532801	0.503497	0.27499	0.258626	0.353404	0.310074
Grik5	0.69196	0.650181	0.0417798	1128	572	757	376	0.671099	0.657343	0.607251	0.586334	0.18525	0.349742
Rabac1	1.364	1.31287	0.0511271	1128	572	1068	539	0.946809	0.942308	0.785066	0.735169	0.0730999	0.210856
Etv3	0.639593	0.64863	-0.00903646	1128	572	721	388	0.639184	0.678322	0.121822	0.118075	0.643157	0.271701
Prkcsh	0.86304	0.804346	0.0586943	1128	572	892	434	0.79078	0.758741	0.14851	0.13723	0.0478676	0.0395803
Fcgrt	0.504316	0.41844	0.0858761	1128	572	575	265	0.509752	0.463287	0.0785378	0.0725408	0.0046793	0.00305096
Nosip	0.971949	0.948421	0.0235275	1128	572	921	469	0.816489	0.81993	0.914687	0.894343	0.332492	0.658005
Pih1d1	0.67187	0.677726	-0.00585616	1128	572	732	383	0.648936	0.66958	0.428044	0.417869	0.853903	0.724531
Rps11	4.02153	4.06465	-0.0431102	1128	572	1128	572	1	1	NA	1	7.83844e-05	0.000819421
Supt5	0.992615	0.989852	0.00276249	1128	572	976	489	0.865248	0.854895	0.610037	0.552909	0.884031	0.838676
Paf1	0.644945	0.614386	0.0305586	1128	572	741	363	0.656915	0.634615	0.391622	0.389463	0.314269	0.379489
Timm50	0.555234	0.572371	-0.0171369	1128	572	647	340	0.573582	0.594406	0.441231	0.435349	0.451317	0.516192
Med29	0.414132	0.358175	0.0559568	1128	572	515	232	0.45656	0.405594	0.0513145	0.0493896	0.0312949	0.0115495
Bicd1	0.661446	0.604569	0.0568777	1128	572	700	342	0.620567	0.597902	0.393184	0.37075	0.0790364	0.132744
Ncstn	0.896694	0.894792	0.0019024	1128	572	920	470	0.815603	0.821678	0.810283	0.790527	0.969528	0.970311
Pex19	0.770159	0.741155	0.0290042	1128	572	826	411	0.73227	0.718531	0.586746	0.56441	0.292875	0.462841
Impdh1	0.365753	0.38699	-0.021237	1128	572	462	243	0.409574	0.424825	0.581656	0.566717	0.378998	0.545149
Dusp3	0.276116	0.196224	0.0798921	1128	572	351	134	0.31117	0.234266	0.00110976	0.000966033	0.000384995	5.87801e-06
Prodh	0.513067	0.516932	-0.00386489	1128	572	607	316	0.538121	0.552448	0.610907	0.60644	0.839527	0.852815
Dgcr14	0.41602	0.438043	-0.0220222	1128	572	516	269	0.457447	0.47028	0.652708	0.643173	0.438943	0.63937
Slc25a1	0.660792	0.652227	0.00856521	1128	572	709	362	0.628546	0.632867	0.903532	0.873419	0.745444	0.930475
Dgcr6	0.546826	0.552563	-0.00573715	1128	572	645	328	0.571809	0.573427	0.990553	0.958668	0.852822	0.982245
Ier3	0.402387	0.370682	0.031705	1128	572	468	214	0.414894	0.374126	0.116868	0.116165	0.172714	0.098488
Fosb	0.00809282	0.00644909	0.00164373	1128	572	10	4	0.00886525	0.00699301	0.904793	0.783856	0.686355	0.871506
Klc4	0.353272	0.324036	0.0292356	1128	572	451	213	0.399823	0.372378	0.296804	0.292777	0.265239	0.276103
Ercc1	0.369129	0.371329	-0.00220007	1128	572	452	226	0.400709	0.395105	0.864568	0.834095	0.970888	0.980644
As3mt	0.85175	0.841436	0.0103135	1128	572	857	440	0.759752	0.769231	0.708495	0.673253	0.628562	0.787098
Homer3	0.633855	0.636784	-0.00292963	1128	572	714	366	0.632979	0.63986	0.821828	0.790013	0.943277	0.964366
Crtc1	0.834419	0.737724	0.0966945	1128	572	871	404	0.772163	0.706294	0.00368108	0.00364874	0.00107624	5.28079e-05
Rnf215	0.206034	0.186826	0.0192071	1128	572	281	134	0.249113	0.234266	0.539456	0.511635	0.390648	0.521677
Sec14l2	0.0571026	0.0471689	0.00993365	1128	572	79	35	0.0700355	0.0611888	0.557578	0.538778	0.477902	0.606837
Aven	0.645366	0.556984	0.088382	1128	572	705	322	0.625	0.562937	0.0155245	0.0137204	0.0019794	0.000312694
Cp	0.0257625	0.0277802	-0.00201772	1128	572	37	18	0.0328014	0.0314685	0.998638	1	0.896984	0.994502
Crot	0.697193	0.718592	-0.0213995	1128	572	765	400	0.678191	0.699301	0.406382	0.407129	0.404767	0.461924
Rps6ka1	1.07674	1.09661	-0.0198754	1128	572	986	511	0.874113	0.893357	0.281502	0.268167	0.615049	0.462183
Snrnp200	1.08875	1.07452	0.0142298	1128	572	988	506	0.875887	0.884615	0.658157	0.637436	0.429973	0.628832
Ciao1	0.511553	0.47758	0.0339727	1128	572	630	301	0.558511	0.526224	0.225437	0.216002	0.192758	0.173988
Taf6l	0.993336	0.99106	0.00227619	1128	572	945	491	0.837766	0.858392	0.298999	0.288036	0.710841	0.529473
Insig2	0.357669	0.33643	0.0212391	1128	572	454	223	0.402482	0.38986	0.65279	0.637163	0.455518	0.64928
Kpna6	0.411391	0.426255	-0.0148637	1128	572	514	263	0.455674	0.45979	0.912833	0.877292	0.673183	0.901608
Man1a	1.85771	1.81686	0.0408481	1128	572	1101	558	0.976064	0.975524	1	1	0.266443	0.618839
Itpkc	0.0917702	0.0889877	0.00278245	1128	572	133	65	0.117908	0.113636	0.857622	0.872898	0.811823	0.952701
Coq8b	0.257582	0.230489	0.0270932	1128	572	331	151	0.29344	0.263986	0.223917	0.210625	0.171145	0.15583
Brd8	1.10599	1.13865	-0.0326598	1128	572	991	513	0.878546	0.896853	0.300035	0.296189	0.261995	0.27596
Kif20a	0.164196	0.174518	-0.010322	1128	572	186	89	0.164894	0.155594	0.672817	0.675864	0.734964	0.8443
Farsa	0.969249	0.948855	0.0203947	1128	572	921	468	0.816489	0.818182	0.984921	0.947179	0.364224	0.712138
Gcdh	0.253054	0.287596	-0.0345412	1128	572	330	185	0.292553	0.323427	0.210197	0.199083	0.148738	0.133831
Mast2	0.294071	0.290766	0.00330454	1128	572	361	177	0.320035	0.309441	0.697564	0.699317	0.749276	0.86263
Dnase2a	0.381472	0.35645	0.0250217	1128	572	481	232	0.426418	0.405594	0.441231	0.435349	0.274898	0.373746
Rad23a	0.751781	0.739807	0.0119742	1128	572	818	406	0.725177	0.70979	0.541547	0.529548	0.622813	0.695647
Calr	1.53103	1.53484	-0.0038032	1128	572	1089	551	0.965426	0.963287	0.930889	0.889466	0.709083	0.921408
Syce2	1.10959	1.05061	0.0589846	1128	572	964	481	0.85461	0.840909	0.49927	0.472491	0.0660361	0.139386
Nfat5	1.56206	1.5331	0.0289522	1128	572	1093	553	0.968972	0.966783	0.922917	0.883744	0.362455	0.684981
Nob1	0.861989	0.914076	-0.0520875	1128	572	885	469	0.784574	0.81993	0.0995559	0.0973391	0.0750744	0.0432529
Nqo1	0.0907018	0.0568633	0.0338385	1128	572	134	42	0.118794	0.0734266	0.00484835	0.00405549	0.00391942	0.000191529
Ppfia3	0.50489	0.567115	-0.0622253	1128	572	528	292	0.468085	0.51049	0.109179	0.100514	0.0754268	0.0445945
Gys1	0.524952	0.50682	0.018132	1128	572	601	304	0.532801	0.531469	0.999517	0.95903	0.565706	0.874293
Ruvbl2	1.31357	1.31212	0.00144955	1128	572	1044	540	0.925532	0.944056	0.183705	0.185405	0.599318	0.355259
Bax	0.92636	0.903541	0.0228186	1128	572	907	454	0.804078	0.793706	0.65887	0.608037	0.426004	0.608925
Tfam	0.865467	0.855493	0.00997372	1128	572	865	444	0.766844	0.776224	0.708972	0.714453	0.632944	0.811087
Zfp81	0.331986	0.370736	-0.0387497	1128	572	411	230	0.364362	0.402098	0.143208	0.138155	0.0959429	0.0705615
Mmd	0.123886	0.122096	0.00179008	1128	572	176	89	0.156028	0.155594	1	1	0.953591	0.998906
Hlf	2.44865	2.46982	-0.0211707	1128	572	1102	567	0.97695	0.991259	0.0585552	0.0361146	0.807428	0.132239
Fam162a	0.891086	0.890885	0.000201157	1128	572	868	437	0.769504	0.763986	0.846373	0.808106	0.984265	0.977473
Rpl8	3.69951	3.72836	-0.0288502	1128	572	1128	572	1	1	NA	1	0.0141024	0.0741985
Ssbp2	2.14593	2.19671	-0.0507861	1128	572	1124	572	0.996454	1	0.370165	0.307148	0.142233	0.180457
Fancl	0.583147	0.564765	0.0183821	1128	572	655	328	0.580674	0.573427	0.815042	0.795047	0.474072	0.744679
Gstm5	0.561715	0.587332	-0.0256169	1128	572	633	344	0.56117	0.601399	0.125197	0.119449	0.28694	0.149895
Gstm7	0.215344	0.226932	-0.0115889	1128	572	270	151	0.239362	0.263986	0.292833	0.284513	0.343581	0.32506
Stat3	1.37073	1.39695	-0.0262106	1128	572	1058	539	0.937943	0.942308	0.8035	0.748292	0.378446	0.640471
Stat5a	0.913878	0.959658	-0.0457802	1128	572	908	481	0.804965	0.840909	0.0810078	0.07323	0.210403	0.0797028
Cavin1	0.417158	0.302355	0.114803	1128	572	505	197	0.447695	0.344406	5.46437e-05	4.69586e-05	8.71282e-06	9.25355e-09
Map3k11	0.626175	0.612401	0.0137742	1128	572	731	359	0.64805	0.627622	0.437649	0.42233	0.559969	0.577475
Akt2	0.745857	0.735708	0.0101486	1128	572	809	412	0.717199	0.72028	0.939116	0.90926	0.543162	0.842291
Dnaja3	0.475597	0.485397	-0.00980042	1128	572	603	304	0.534574	0.531469	0.944317	0.918096	0.747116	0.94451
Hmox2	1.4678	1.45067	0.0171242	1128	572	1092	548	0.968085	0.958042	0.356914	0.330084	0.546477	0.489321
Cdip1	0.76848	0.703565	0.0649142	1128	572	817	389	0.724291	0.68007	0.065635	0.0621321	0.0441318	0.0189172
Map3k20	0.654582	0.615415	0.0391674	1128	572	711	349	0.630319	0.61014	0.448189	0.427116	0.193131	0.288308
Cwc15	1.23763	1.25502	-0.0173924	1128	572	1039	532	0.921099	0.93007	0.573407	0.5613	0.652659	0.734214
Dnmt1	0.961309	0.863998	0.0973108	1128	572	878	431	0.778369	0.753497	0.275521	0.272275	0.00676173	0.0134349
Ppan	0.797877	0.840851	-0.042974	1128	572	831	435	0.736702	0.76049	0.315396	0.316986	0.150021	0.1924
Angptl2	0.0961288	0.0900867	0.00604214	1128	572	137	66	0.121454	0.115385	0.775272	0.751903	0.710963	0.86937
Trmt10a	0.350844	0.344257	0.00658715	1128	572	422	215	0.374113	0.375874	0.985766	0.957738	0.890302	0.988572
Etv1	0.0548072	0.0735551	-0.0187479	1128	572	69	48	0.0611702	0.0839161	0.0991364	0.0851365	0.082767	0.0419634
Psap	2.07554	2.04803	0.0275086	1128	572	1126	572	0.998227	1	0.795665	0.553221	0.154215	0.29531
Ikbkg	0.374661	0.383294	-0.00863354	1128	572	473	239	0.419326	0.417832	0.994433	0.958563	0.886689	0.988132
Wars2	0.451361	0.467067	-0.0157062	1128	572	519	272	0.460106	0.475524	0.581811	0.571455	0.594529	0.706521
Atn1	0.157163	0.169451	-0.012288	1128	572	221	120	0.195922	0.20979	0.541459	0.521675	0.484543	0.600404
Phb2	1.42362	1.46	-0.0363824	1128	572	1079	552	0.95656	0.965035	0.479814	0.43767	0.197204	0.297753
Ptpn6	1.97405	1.94182	0.0322239	1128	572	1121	567	0.993794	0.991259	0.776811	0.551496	0.298637	0.461752
Eno2	0.252198	0.20656	0.045638	1128	572	319	135	0.282801	0.236014	0.0452593	0.0422932	0.0316277	0.0101886
Emg1	1.61507	1.60483	0.0102416	1128	572	1111	558	0.984929	0.975524	0.238989	0.182059	0.882881	0.454561
Lpcat3	1.03733	0.954907	0.0824249	1128	572	984	486	0.87234	0.84965	0.223473	0.202515	0.00199546	0.00356175
Atp6v1f	1.89693	1.84864	0.0482928	1128	572	1121	564	0.993794	0.986014	0.178185	0.166523	0.1324	0.10615
Clcn5	0.533927	0.489225	0.0447018	1128	572	585	283	0.518617	0.494755	0.379615	0.355907	0.173058	0.233264
Clcn3	0.757584	0.751389	0.00619492	1128	572	814	409	0.721631	0.715035	0.818947	0.775448	0.810018	0.920214
Hif3a	1.0841	0.928743	0.155353	1128	572	980	454	0.868794	0.793706	7.62473e-05	7.41228e-05	1.07664e-06	1.93536e-09
Pde1c	0.183576	0.164676	0.0189	1128	572	224	99	0.198582	0.173077	0.229695	0.214315	0.212429	0.18618
Utp20	0.442554	0.446058	-0.00350401	1128	572	531	273	0.470745	0.477273	0.838882	0.837098	0.881854	0.962273
Spic	0.0533077	0.053195	0.000112776	1128	572	69	29	0.0611702	0.0506993	0.444209	0.441029	0.412081	0.491639
Cul3	1.05832	1.06775	-0.00942959	1128	572	978	495	0.867021	0.865385	0.98541	0.939912	0.648913	0.911482
Large1	0.679058	0.656637	0.0224206	1128	572	708	354	0.62766	0.618881	0.764027	0.750501	0.447592	0.702367
Ddx56	0.638045	0.628093	0.00995149	1128	572	726	360	0.643617	0.629371	0.600017	0.593155	0.672632	0.765576
Tmed4	1.0617	1.05006	0.0116406	1128	572	982	492	0.870567	0.86014	0.601144	0.546248	0.655096	0.725587
Bid	0.401503	0.408866	-0.007363	1128	572	504	258	0.446809	0.451049	0.908835	0.877061	0.867733	0.968861
Ralb	0.295057	0.280927	0.0141297	1128	572	378	184	0.335106	0.321678	0.615991	0.58584	0.511716	0.660932
Ppp1cc	1.2378	1.28811	-0.0503053	1128	572	1013	529	0.89805	0.924825	0.0876034	0.077223	0.140039	0.0597692
Dnajb11	0.518232	0.479167	0.0390654	1128	572	619	295	0.548759	0.515734	0.215367	0.198609	0.11138	0.10643
Tbccd1	0.237432	0.234055	0.00337678	1128	572	324	151	0.287234	0.263986	0.341012	0.331026	0.436954	0.424309
Clec11a	0.0861353	0.088073	-0.00193763	1128	572	125	67	0.110816	0.117133	0.75828	0.686124	0.723742	0.844189
Zfp324	0.128421	0.125456	0.00296446	1128	572	182	91	0.161348	0.159091	0.960252	0.944315	0.926227	0.991793
Gab2	0.605476	0.632723	-0.0272472	1128	572	687	362	0.609043	0.632867	0.367042	0.342565	0.522885	0.487156
Coro1c	0.737253	0.745591	-0.00833862	1128	572	795	405	0.704787	0.708042	0.933984	0.910376	0.823251	0.965608
Tax1bp1	1.53689	1.52313	0.0137604	1128	572	1084	557	0.960993	0.973776	0.222309	0.20713	0.227596	0.191141
Ctse	1.30645	1.44317	-0.136721	1128	572	1001	527	0.887411	0.921329	0.0352004	0.033062	0.00010919	4.88503e-05
Ndrg2	0.402197	0.335414	0.0667828	1128	572	454	203	0.402482	0.354895	0.0641431	0.0579725	0.0216143	0.00962605
Mettl17	0.35465	0.353365	0.00128527	1128	572	443	237	0.39273	0.414336	0.419791	0.402114	0.790942	0.682389
Arhgef40	0.379542	0.353185	0.0263566	1128	572	455	216	0.403369	0.377622	0.330218	0.318619	0.244507	0.276738
Pnpla6	0.592729	0.598208	-0.00547894	1128	572	655	349	0.580674	0.61014	0.264752	0.251132	0.866744	0.549564
Mcoln1	0.301275	0.299547	0.0017277	1128	572	390	203	0.345745	0.354895	0.748825	0.706602	0.961653	0.94206
Arhgef18	0.944271	0.915973	0.0282985	1128	572	895	436	0.79344	0.762238	0.157867	0.152126	0.471309	0.260644
Pkn2	0.90563	0.889035	0.0165946	1128	572	909	445	0.805851	0.777972	0.198708	0.181109	0.735486	0.401725
Cd33	0.0462216	0.0727635	-0.0265419	1128	572	59	46	0.052305	0.0804196	0.0301083	0.0252573	0.0224837	0.00481196
Etfb	1.35709	1.37911	-0.0220171	1128	572	1067	541	0.945922	0.945804	1	1	0.425573	0.789148
Nkg7	0.0539689	0.082014	-0.028045	1128	572	71	57	0.0629433	0.0996503	0.00897778	0.00844972	0.00727552	0.000657601
Stxbp2	1.52804	1.49196	0.0360817	1128	572	1095	554	0.970745	0.968531	0.918513	0.880512	0.125473	0.353859
Pcp2	0.0419943	0.0327185	0.00927582	1128	572	66	27	0.0585106	0.0472028	0.392064	0.367682	0.325807	0.373994
Sgce	0.74831	0.688994	0.0593153	1128	572	786	372	0.696809	0.65035	0.0591446	0.054051	0.0681893	0.0243378
Chn2	0.165997	0.204845	-0.0388475	1128	572	214	129	0.189716	0.225524	0.0940643	0.08451	0.0606637	0.0321612
Wwox	1.03236	0.967519	0.0648453	1128	572	883	434	0.782801	0.758741	0.288898	0.269138	0.0891573	0.113496
Slbp	1.01444	0.926401	0.0880403	1128	572	910	447	0.806738	0.781469	0.244942	0.224754	0.00919967	0.0148486
Aqp1	0.181979	0.181662	0.000317006	1128	572	192	105	0.170213	0.183566	0.536881	0.499579	0.599897	0.660825
Arid3b	0.154992	0.159983	-0.00499022	1128	572	218	112	0.193262	0.195804	0.95191	0.896919	0.866088	0.973001
Cnn2	1.28752	1.34139	-0.0538653	1128	572	1041	534	0.922872	0.933566	0.483994	0.4913	0.0696663	0.149734
Polr2e	1.35366	1.33059	0.0230683	1128	572	1064	537	0.943262	0.938811	0.794324	0.742588	0.418019	0.673554
Abca13	0.0300822	0.0244418	0.00564036	1128	572	39	18	0.0345745	0.0314685	0.846518	0.777621	0.736864	0.892087
Myo9b	0.703313	0.713835	-0.0105221	1128	572	766	406	0.679078	0.70979	0.215879	0.202418	0.629992	0.390149
Hdac9	0.610748	0.486173	0.124575	1128	572	608	265	0.539007	0.463287	0.00373087	0.00341834	0.00033593	1.68542e-05
Ly9	0.206619	0.308583	-0.101964	1128	572	249	177	0.220745	0.309441	8.5589e-05	8.99637e-05	3.02868e-05	5.64585e-08
Adgre1	0.0320675	0.0318693	0.000198214	1128	572	41	20	0.0363475	0.034965	0.99456	1	0.890809	0.993809
Mtfp1	0.109346	0.123629	-0.0142824	1128	572	155	85	0.137411	0.148601	0.580696	0.555548	0.482473	0.620942
Rab23	0.290007	0.253572	0.036435	1128	572	373	171	0.330674	0.298951	0.204142	0.187269	0.134731	0.118072
Rab11a	1.40007	1.34801	0.0520585	1128	572	1069	538	0.947695	0.940559	0.618171	0.572876	0.0413725	0.112397
Eif2b2	0.82792	0.816629	0.0112914	1128	572	862	435	0.764184	0.76049	0.913272	0.903941	0.504341	0.813997
Dlst	0.769902	0.79598	-0.0260778	1128	572	834	430	0.739362	0.751748	0.621428	0.597212	0.378671	0.56233
Pgf	0.0280698	0.0152504	0.0128194	1128	572	39	12	0.0345745	0.020979	0.160854	0.133846	0.117212	0.0808709
Ulk2	0.599747	0.630725	-0.0309781	1128	572	664	357	0.588652	0.624126	0.174269	0.173034	0.244931	0.176351
Dgkq	0.167863	0.1724	-0.00453683	1128	572	227	120	0.201241	0.20979	0.72668	0.702509	0.718536	0.849862
Grap	0.373501	0.347136	0.0263651	1128	572	432	210	0.382979	0.367133	0.559335	0.560362	0.394264	0.554515
Chmp2b	0.883906	0.866015	0.0178914	1128	572	889	452	0.788121	0.79021	0.970611	0.949902	0.533757	0.851388
Plod3	0.253511	0.261758	-0.00824664	1128	572	339	174	0.300532	0.304196	0.92067	0.910972	0.842982	0.970708
Ap1s1	1.14365	1.1702	-0.0265471	1128	572	1011	518	0.896277	0.905594	0.604326	0.608762	0.453009	0.63102
Mapk13	0.0764291	0.0404011	0.036028	1128	572	103	31	0.0913121	0.0541958	0.00964787	0.00747286	0.00646675	0.000528559
Srpk1	1.32261	1.31791	0.00469266	1128	572	1052	537	0.932624	0.938811	0.700963	0.678356	0.812334	0.879438
Lbr	1.27012	1.24747	0.022651	1128	572	1054	526	0.934397	0.91958	0.304531	0.270978	0.51371	0.413689
Nes	0.108592	0.0829287	0.0256636	1128	572	150	61	0.132979	0.106643	0.139347	0.138939	0.105972	0.0768325
Prcc	0.517041	0.529005	-0.0119635	1128	572	626	333	0.554965	0.582168	0.309152	0.300689	0.661608	0.520176
Rrnad1	0.369957	0.355543	0.014414	1128	572	461	233	0.408688	0.407343	0.999118	1	0.592443	0.902587
Hdgf	1.18421	1.23136	-0.0471439	1128	572	1023	521	0.906915	0.910839	0.860358	0.858961	0.062931	0.211775
Thop1	0.280798	0.255924	0.0248733	1128	572	369	174	0.327128	0.304196	0.366452	0.34972	0.278062	0.323874
Apba3	0.237158	0.198485	0.038673	1128	572	327	141	0.289894	0.246503	0.0664973	0.0658704	0.0580454	0.0251072
Matk	0.817928	0.801096	0.016832	1128	572	839	421	0.743794	0.736014	0.773751	0.725574	0.492571	0.725125
Pias4	0.390377	0.410448	-0.0200715	1128	572	493	262	0.437057	0.458042	0.440612	0.438469	0.34719	0.438785
Map2k1	0.852275	0.812206	0.0400684	1128	572	873	433	0.773936	0.756993	0.47064	0.429976	0.20227	0.29937
Sgta	0.830882	0.790926	0.0399562	1128	572	881	441	0.781028	0.770979	0.682468	0.665762	0.0968257	0.241199
Tmem242	1.0287	1.04031	-0.0116029	1128	572	983	485	0.871454	0.847902	0.207015	0.203601	0.50341	0.335972
Dtx2	0.24588	0.247462	-0.00158144	1128	572	339	175	0.300532	0.305944	0.862107	0.8233	0.864707	0.953821
Rasa4	0.252397	0.189571	0.062826	1128	572	315	133	0.279255	0.232517	0.0445826	0.0414315	0.0145679	0.00507763
Hnrnpa2b1	3.17962	3.22536	-0.0457464	1128	572	1128	572	1	1	NA	1	0.0434692	0.179776
Ccdc130	0.241468	0.213688	0.0277803	1128	572	319	138	0.282801	0.241259	0.0771288	0.0727314	0.100736	0.0433462
Mri1	0.705994	0.690074	0.0159203	1128	572	769	378	0.681738	0.660839	0.41549	0.411231	0.62097	0.603951
Prkacb	1.35948	1.34618	0.0133014	1128	572	1070	544	0.948582	0.951049	0.918575	0.906933	0.596743	0.873482
Sgsh	0.208528	0.204772	0.00375582	1128	572	286	143	0.253546	0.25	0.920376	0.905976	0.83017	0.966367
Cstb	0.917801	0.872689	0.0451118	1128	572	916	452	0.812057	0.79021	0.313027	0.300316	0.154948	0.189278
Sh2b2	0.0468963	0.0432365	0.00365977	1128	572	70	31	0.0620567	0.0541958	0.589701	0.587503	0.542147	0.682921
Pex5	0.452308	0.49386	-0.0415528	1128	572	558	307	0.494681	0.536713	0.112592	0.111466	0.117866	0.0700555
Jkamp	0.447862	0.462863	-0.0150005	1128	572	555	279	0.492021	0.487762	0.908733	0.8777	0.777052	0.943026
Cd44	1.26262	1.29804	-0.035418	1128	572	1031	524	0.914007	0.916084	0.957757	0.92696	0.267518	0.593764
Eif2ak4	0.771187	0.787818	-0.0166312	1128	572	810	421	0.718085	0.736014	0.469033	0.455583	0.748565	0.707909
Wdr1	0.881655	0.944698	-0.0630434	1128	572	886	466	0.785461	0.814685	0.177837	0.162263	0.0308587	0.0315299
Slc2a9	0.401437	0.498938	-0.0975019	1128	572	483	287	0.428191	0.501748	0.00469497	0.00455315	0.00139293	8.22476e-05
Ndrg1	0.17182	0.222036	-0.0502162	1128	572	226	146	0.200355	0.255245	0.0115911	0.0108923	0.009413	0.0010443
4930550C14Rik	0.038969	0.0498895	-0.0109205	1128	572	56	38	0.0496454	0.0664336	0.187263	0.177378	0.158434	0.128482
Man2b1	1.20551	1.21167	-0.00615604	1128	572	1019	523	0.903369	0.914336	0.517337	0.48087	0.874484	0.784795
Klf5	0.0521394	0.0444483	0.00769113	1128	572	74	32	0.0656028	0.0559441	0.501535	0.459535	0.444498	0.528702
Wdr83	0.624872	0.610621	0.0142511	1128	572	711	357	0.630319	0.624126	0.844175	0.831799	0.645119	0.87064
Prdx2	2.64975	2.70162	-0.0518646	1128	572	1128	572	1	1	NA	1	0.00530241	0.0330849
Polr2a	1.2166	1.22603	-0.00942784	1128	572	1032	522	0.914894	0.912587	0.945186	0.855261	0.664863	0.889637
Senp3	0.59998	0.587409	0.0125708	1128	572	703	353	0.623227	0.617133	0.847871	0.832429	0.633657	0.864876
Plekha8	0.153775	0.170111	-0.0163359	1128	572	216	115	0.191489	0.201049	0.685101	0.650285	0.504531	0.693734
Spc25	0.229147	0.158182	0.0709652	1128	572	219	84	0.194149	0.146853	0.0192572	0.0158397	0.00983311	0.00152128
Dnah2	0.0606389	0.0398489	0.02079	1128	572	78	26	0.0691489	0.0454545	0.068903	0.0545364	0.0539633	0.0200955
Ufd1	0.777104	0.756337	0.0207671	1128	572	830	408	0.735816	0.713287	0.352943	0.327216	0.415338	0.407145
Zfp287	0.149498	0.125456	0.0240418	1128	572	206	87	0.182624	0.152098	0.131902	0.118558	0.125062	0.0772685
Prlr	0.0192581	0.0209906	-0.00173255	1128	572	27	16	0.0239362	0.027972	0.735897	0.625997	0.625356	0.75861
Letm1	0.313726	0.306864	0.00686259	1128	572	408	202	0.361702	0.353147	0.768777	0.748318	0.680016	0.852642
Ubqln1	0.798743	0.819103	-0.0203604	1128	572	841	432	0.745567	0.755245	0.70726	0.679063	0.594414	0.76984
Txn2	1.14502	1.09647	0.0485507	1128	572	1017	500	0.901596	0.874126	0.1002	0.0974073	0.141724	0.0729279
Crbn	0.56923	0.530165	0.0390652	1128	572	669	334	0.593085	0.583916	0.755795	0.715282	0.181289	0.39456
Msh6	0.74714	0.707368	0.0397722	1128	572	796	391	0.705674	0.683566	0.377582	0.371016	0.188178	0.255661
Fbxo11	0.961137	0.959426	0.00171117	1128	572	895	458	0.79344	0.800699	0.773946	0.750446	0.722447	0.874066
Tbl2	0.16696	0.158587	0.00837335	1128	572	233	115	0.20656	0.201049	0.839527	0.848681	0.766713	0.930308
Bud23	0.521578	0.511578	0.00999976	1128	572	633	322	0.56117	0.562937	0.98592	0.958777	0.80517	0.971765
Nid1	0.0295428	0.0215153	0.00802753	1128	572	40	16	0.035461	0.027972	0.50054	0.473653	0.409911	0.512395
Mcm5	0.730942	0.666231	0.0647113	1128	572	675	336	0.598404	0.587413	0.701058	0.675961	0.113549	0.273795
Hmox1	0.165547	0.144511	0.0210359	1128	572	188	75	0.166667	0.131119	0.0651697	0.0557124	0.0660606	0.024308
Mprip	1.23402	1.24647	-0.0124476	1128	572	1031	529	0.914007	0.924825	0.500759	0.513451	0.779586	0.766772
Cic	1.01055	0.915901	0.0946487	1128	572	968	471	0.858156	0.823427	0.0709755	0.0642677	0.000437858	0.000323002
Pafah1b3	0.734663	0.79635	-0.0616869	1128	572	800	422	0.70922	0.737762	0.238094	0.230681	0.02987	0.0411884
Il27ra	0.350852	0.312818	0.0380342	1128	572	446	202	0.39539	0.353147	0.100664	0.0911791	0.0844821	0.0451869
Prkaca	0.354037	0.339493	0.0145436	1128	572	458	220	0.406028	0.384615	0.42398	0.402096	0.398324	0.453514
Asf1b	0.173218	0.124687	0.0485313	1128	572	190	73	0.16844	0.127622	0.0333388	0.0279267	0.0242057	0.00561023
Myl10	0.193015	0.21431	-0.0212946	1128	572	248	140	0.219858	0.244755	0.273717	0.270976	0.240128	0.242858
Ddx39	0.927577	0.986478	-0.0589018	1128	572	890	474	0.789007	0.828671	0.060657	0.0533896	0.122745	0.0395019
Dnajb1	0.740908	0.726401	0.0145066	1128	572	792	415	0.702128	0.725524	0.343152	0.336366	0.528359	0.484743
Usp40	0.616908	0.569252	0.047656	1128	572	695	341	0.616135	0.596154	0.456116	0.430465	0.0698185	0.135387
Kbtbd4	0.335101	0.327807	0.00729432	1128	572	442	220	0.391844	0.384615	0.813301	0.792531	0.735537	0.897534
Celf1	1.3629	1.38179	-0.0188936	1128	572	1062	539	0.941489	0.942308	1	1	0.570422	0.890645
Ndufs3	1.11807	1.08727	0.0307997	1128	572	1014	494	0.898936	0.863636	0.0364737	0.034802	0.523062	0.0911298
Por	1.12775	1.12969	-0.00193679	1128	572	1014	512	0.898936	0.895105	0.871642	0.800018	0.951471	0.968899
Igf1r	1.63624	1.61615	0.0200832	1128	572	1093	556	0.968972	0.972028	0.842579	0.766116	0.441331	0.704752
Insr	1.22235	1.18122	0.0411242	1128	572	1023	504	0.906915	0.881119	0.114721	0.106643	0.207086	0.106289
Fcer2a	0.0470157	0.0319185	0.0150971	1128	572	65	23	0.0576241	0.0402098	0.156935	0.133349	0.123767	0.0842396
Atp4a	0.0276059	0.0246477	0.0029582	1128	572	42	17	0.037234	0.0297203	0.509556	0.48458	0.436662	0.540224
Trim28	1.51514	1.55201	-0.0368748	1128	572	1098	558	0.973404	0.975524	0.921534	0.872526	0.230072	0.523083
Ube2m	0.752094	0.717876	0.034218	1128	572	821	401	0.727837	0.701049	0.269707	0.253792	0.1904	0.194732
Adcy9	0.481734	0.506949	-0.0252155	1128	572	545	294	0.483156	0.513986	0.250139	0.237932	0.366591	0.299986
Mef2c	2.17748	2.09539	0.0820928	1128	572	1120	567	0.992908	0.991259	0.940871	0.770728	0.00352414	0.0187647
Ctr9	0.531408	0.568558	-0.03715	1128	572	638	348	0.565603	0.608392	0.101639	0.0961892	0.141279	0.0720035
Eif4g2	1.75812	1.80613	-0.0480108	1128	572	1115	569	0.988475	0.994755	0.316684	0.289552	0.0602173	0.0880383
Mrvi1	0.0256581	0.028489	-0.00283099	1128	572	39	18	0.0345745	0.0314685	0.846518	0.777621	0.767539	0.90488
Pcyt1a	0.58213	0.570961	0.0111689	1128	572	664	334	0.588652	0.583916	0.892388	0.875764	0.549778	0.833386
Zfp592	0.68724	0.673041	0.0141988	1128	572	756	390	0.670213	0.681818	0.668925	0.661406	0.521045	0.711751
Psmd4	1.20461	1.17331	0.0312993	1128	572	1032	523	0.914894	0.914336	1	1	0.209314	0.536665
Insrr	0.0351887	0.0273684	0.00782033	1128	572	50	21	0.0443262	0.0367133	0.539819	0.522078	0.447484	0.57332
Snx6	1.18544	1.14716	0.0382805	1128	572	1040	509	0.921986	0.88986	0.0348801	0.0304188	0.336145	0.0570859
Mthfd2	0.232524	0.200315	0.0322096	1128	572	289	135	0.256206	0.236014	0.395411	0.37412	0.250182	0.315308
Kit	2.20716	2.25532	-0.0481614	1128	572	1124	570	0.996454	0.996503	1	1	0.0906931	0.308381
Tomm40l	0.246161	0.278879	-0.032718	1128	572	338	189	0.299645	0.33042	0.214673	0.202035	0.145561	0.133116
Nr1i3	0.0206377	0.0195946	0.00104305	1128	572	33	15	0.0292553	0.0262238	0.840226	0.759615	0.728624	0.880876
Apoa2	0.0744822	0.0704699	0.0040123	1128	572	93	42	0.0824468	0.0734266	0.578885	0.569326	0.521816	0.657666
Pan2	0.485424	0.456285	0.0291388	1128	572	567	284	0.50266	0.496503	0.850459	0.837356	0.326296	0.627725
Cs	1.21899	1.22709	-0.00810165	1128	572	1042	529	0.923759	0.924825	1	1	0.608777	0.910915
Ampd3	0.21843	0.177659	0.0407711	1128	572	282	120	0.25	0.20979	0.0745595	0.0699825	0.0531728	0.0245363
Bcas2	1.11707	1.15503	-0.0379584	1128	572	1009	521	0.894504	0.910839	0.329426	0.305554	0.222724	0.250947
Ctcf	0.95482	0.961759	-0.00693878	1128	572	923	475	0.818262	0.83042	0.580599	0.546477	0.901309	0.84135
Pard6a	0.155065	0.14695	0.00811489	1128	572	218	105	0.193262	0.183566	0.677349	0.6475	0.625887	0.771304
Agrp	0.0679516	0.0513073	0.0166444	1128	572	96	40	0.0851064	0.0699301	0.31963	0.298833	0.257259	0.27411
Tfap4	0.596447	0.59604	0.00040712	1128	572	690	349	0.611702	0.61014	0.992192	0.958048	0.983247	0.998284
Ranbp1	1.59776	1.59306	0.00469574	1128	572	1085	545	0.961879	0.952797	0.446466	0.368864	0.933517	0.711451
Cd247	0.253201	0.243193	0.0100083	1128	572	298	149	0.264184	0.26049	0.916207	0.907207	0.807214	0.960462
Rfx5	0.33707	0.355502	-0.0184313	1128	572	439	227	0.389184	0.396853	0.799896	0.792658	0.55383	0.800408
Psmb4	1.81395	1.7987	0.015254	1128	572	1121	570	0.993794	0.996503	0.708671	0.726203	0.479404	0.715485
Slc30a4	0.159471	0.167325	-0.00785412	1128	572	221	117	0.195922	0.204545	0.721371	0.699695	0.672431	0.825235
Sqor	0.184797	0.106755	0.0780419	1128	572	240	73	0.212766	0.127622	2.51407e-05	1.55865e-05	1.66977e-05	6.00398e-09
Bloc1s6	0.498572	0.518239	-0.0196669	1128	572	607	328	0.538121	0.573427	0.183193	0.179821	0.384507	0.253863
Metap1	0.692442	0.645684	0.0467579	1128	572	782	375	0.693262	0.655594	0.128794	0.123271	0.0789652	0.0548238
Gpr108	0.545688	0.542596	0.0030924	1128	572	646	334	0.572695	0.583916	0.696185	0.677888	0.844606	0.891835
Tnfsf14	0.392906	0.334634	0.0582721	1128	572	446	198	0.39539	0.346154	0.0542972	0.0503404	0.0373657	0.0136861
Rsl1d1	1.35285	1.40368	-0.0508238	1128	572	1075	550	0.953014	0.961538	0.494163	0.455423	0.0754866	0.150245
Apc	1.09058	1.08542	0.0051653	1128	572	968	489	0.858156	0.854895	0.913855	0.883454	0.955029	0.987098
Reep5	0.99559	1.00689	-0.0112983	1128	572	951	486	0.843085	0.84965	0.777393	0.77656	0.668776	0.859613
Ergic3	1.21159	1.23932	-0.0277281	1128	572	1037	529	0.919326	0.924825	0.762409	0.775152	0.267392	0.533457
Uqcc1	0.709749	0.733696	-0.0239475	1128	572	776	414	0.687943	0.723776	0.142281	0.130848	0.427348	0.217177
Spo11	0.130796	0.118782	0.0120148	1128	572	178	79	0.157801	0.138112	0.317715	0.315843	0.335951	0.344139
Ncoa2	1.75804	1.73053	0.0275066	1128	572	1107	557	0.981383	0.973776	0.394741	0.37246	0.322118	0.374381
Nr2c2	1.12805	1.1565	-0.0284423	1128	572	970	510	0.859929	0.891608	0.0780294	0.0669211	0.705326	0.191322
Nr2c1	0.317264	0.309041	0.00822214	1128	572	407	203	0.360816	0.354895	0.851691	0.830622	0.735195	0.911851
Smpd4	0.372812	0.342124	0.0306883	1128	572	460	216	0.407801	0.377622	0.250605	0.248622	0.26646	0.246068
Pex1	0.289635	0.297078	-0.00744336	1128	572	362	194	0.320922	0.339161	0.482248	0.476987	0.614608	0.652878
Kctd20	0.730907	0.73971	-0.00880285	1128	572	801	409	0.710106	0.715035	0.876566	0.865065	0.832558	0.956594
Itgae	0.0795236	0.0620095	0.0175141	1128	572	105	39	0.0930851	0.0681818	0.0988967	0.0967112	0.0896424	0.0498314
Ctns	0.196363	0.19261	0.00375321	1128	572	272	133	0.241135	0.232517	0.738505	0.717958	0.708378	0.852452
Shpk	0.112894	0.095918	0.0169757	1128	572	159	71	0.140957	0.124126	0.376882	0.368076	0.298788	0.352749
Tuft1	0.478258	0.41728	0.0609778	1128	572	575	257	0.509752	0.449301	0.0211905	0.0208293	0.0140707	0.00267732
Rcn1	0.541084	0.587886	-0.0468018	1128	572	640	360	0.567376	0.629371	0.0163102	0.0143109	0.0821423	0.0091057
Dnase1	0.0313863	0.0244418	0.00694447	1128	572	48	19	0.0425532	0.0332168	0.422026	0.428737	0.351578	0.43596
Trap1	1.01904	1.00808	0.0109583	1128	572	970	484	0.859929	0.846154	0.490273	0.465838	0.880186	0.775576
Naa60	0.699669	0.675704	0.0239657	1128	572	770	378	0.682624	0.660839	0.394472	0.380625	0.359518	0.40901
1700037C18Rik	0.154726	0.165446	-0.0107192	1128	572	217	118	0.192376	0.206294	0.537152	0.518872	0.51647	0.62087
Ankrd13d	0.285868	0.266288	0.0195803	1128	572	367	171	0.325355	0.298951	0.293354	0.294416	0.310234	0.309927
Tpr	1.59252	1.62131	-0.0287948	1128	572	1097	560	0.972518	0.979021	0.519944	0.51395	0.474752	0.588181
BC003331	0.476585	0.540463	-0.0638781	1128	572	577	325	0.511525	0.568182	0.0307516	0.0271636	0.0219285	0.00501892
Dhx34	0.197371	0.217442	-0.0200706	1128	572	286	155	0.253546	0.270979	0.473812	0.446864	0.356393	0.451854
Kptn	0.293804	0.310253	-0.0164497	1128	572	373	203	0.330674	0.354895	0.345813	0.329248	0.352261	0.365843
Napa	1.05521	1.06657	-0.0113587	1128	572	985	504	0.873227	0.881119	0.697671	0.697225	0.772619	0.871931
Sra1	0.79348	0.788154	0.00532558	1128	572	854	436	0.757092	0.762238	0.861603	0.8572	0.875735	0.965957
Calcoco2	0.0407986	0.0431454	-0.00234684	1128	572	50	27	0.0443262	0.0472028	0.883865	0.805525	0.764981	0.91456
Atp5g1	1.36654	1.36622	0.000319593	1128	572	1064	533	0.943262	0.931818	0.408265	0.3894	0.952024	0.738587
Snf8	0.627306	0.636627	-0.009321	1128	572	706	370	0.625887	0.646853	0.427085	0.424491	0.738767	0.677262
Tbcb	0.630423	0.624885	0.00553746	1128	572	699	358	0.619681	0.625874	0.844705	0.832391	0.707106	0.900557
Inpp5k	0.860825	0.90891	-0.0480858	1128	572	875	450	0.775709	0.786713	0.649021	0.620949	0.0670851	0.174053
Crkl	0.505607	0.586838	-0.081231	1128	572	591	337	0.523936	0.589161	0.0123982	0.0115321	0.0118716	0.00135484
Eps8l1	0.231764	0.239492	-0.00772845	1128	572	281	142	0.249113	0.248252	1	1	0.962045	0.99927
Clint1	1.61978	1.5989	0.0208825	1128	572	1108	557	0.98227	0.973776	0.324874	0.278392	0.410883	0.362397
Cdkal1	1.16637	1.17738	-0.0110074	1128	572	994	505	0.881206	0.882867	0.983437	0.936854	0.586699	0.878602
Zbtb17	0.274321	0.270282	0.00403967	1128	572	370	186	0.328014	0.325175	0.949605	0.913001	0.860708	0.975226
Fblim1	0.0317568	0.0281703	0.00358647	1128	572	47	18	0.0416667	0.0314685	0.366942	0.34959	0.315467	0.353427
Epor	0.240319	0.213441	0.0268781	1128	572	319	144	0.282801	0.251748	0.193152	0.18496	0.168402	0.139199
Ccdc159	0.047838	0.0343421	0.0134959	1128	572	67	26	0.0593972	0.0454545	0.27943	0.259797	0.225317	0.22467
Mob1b	0.463761	0.460478	0.00328343	1128	572	563	287	0.499113	0.501748	0.959063	0.959065	0.910773	0.991637
Atp6v1b2	1.25156	1.2528	-0.001232	1128	572	1054	537	0.934397	0.938811	0.80547	0.754478	0.870375	0.932852
Eps15l1	0.929831	0.920372	0.00945856	1128	572	927	463	0.821809	0.809441	0.577161	0.549896	0.763344	0.784141
Tep1	0.647031	0.610401	0.0366299	1128	572	705	351	0.625	0.613636	0.686606	0.672165	0.276452	0.498553
Ttc5	0.741101	0.761351	-0.0202504	1128	572	824	425	0.730496	0.743007	0.62136	0.601117	0.45676	0.62946
Osgep	1.21381	1.20226	0.0115496	1128	572	997	515	0.883865	0.90035	0.346113	0.326727	0.575823	0.502436
Aamp	1.80084	1.81311	-0.0122702	1128	572	1116	564	0.989362	0.986014	0.71374	0.634775	0.541943	0.7111
Tmbim1	0.72197	0.725538	-0.00356752	1128	572	798	410	0.707447	0.716783	0.730474	0.734204	0.998703	0.960755
Arpc2	2.01916	2.06716	-0.0480005	1128	572	1122	570	0.994681	0.996503	0.885636	0.724984	0.0407679	0.133637
Kmt2b	0.564463	0.540782	0.0236807	1128	572	656	336	0.58156	0.587413	0.857769	0.83513	0.398528	0.698976
Tmem147	0.867342	0.84875	0.018592	1128	572	880	441	0.780142	0.770979	0.713457	0.666489	0.575824	0.751321
Rps9	4.41281	4.41842	-0.00560478	1128	572	1128	572	1	1	NA	1	0.750302	0.965848
Tfpt	0.493195	0.451982	0.0412124	1128	572	601	283	0.532801	0.494755	0.152078	0.150298	0.0984784	0.077159
Ggt5	0.0976711	0.0881209	0.00955022	1128	572	132	62	0.117021	0.108392	0.654125	0.628729	0.537487	0.70456
Crip1	1.09485	1.19074	-0.0958955	1128	572	974	501	0.863475	0.875874	0.524076	0.496269	0.000683499	0.00304904
Cbfa2t3	1.26963	1.24991	0.0197158	1128	572	1026	514	0.909574	0.898601	0.519428	0.482305	0.50753	0.589288
Fbln1	0.0255074	0.0195946	0.00591279	1128	572	37	15	0.0328014	0.0262238	0.551764	0.551529	0.453556	0.59678
Pgrmc1	1.13145	1.05325	0.0781999	1128	572	1012	497	0.897163	0.868881	0.0962223	0.0878815	0.00475782	0.00367102
Gcat	0.34275	0.303761	0.0389895	1128	572	426	191	0.37766	0.333916	0.0856306	0.0783854	0.0980617	0.0451071
Tek	0.883131	0.847439	0.0356923	1128	572	871	435	0.772163	0.76049	0.632548	0.58479	0.195957	0.362845
Mpl	2.02377	1.92881	0.0949616	1128	572	1113	567	0.986702	0.991259	0.558373	0.483405	0.000186536	0.000930019
Elovl1	0.631018	0.674757	-0.0437397	1128	572	721	379	0.639184	0.662587	0.36793	0.361313	0.16059	0.22321
Med8	0.921631	0.918837	0.00279343	1128	572	889	451	0.788121	0.788462	1	1	0.858892	0.98954
Hyi	0.502235	0.479412	0.0228232	1128	572	600	295	0.531915	0.515734	0.561957	0.537633	0.369934	0.520096
Cdc20	0.373018	0.361128	0.0118892	1128	572	373	176	0.330674	0.307692	0.366741	0.351076	0.393247	0.411427
Nectin4	0.141822	0.11382	0.0280024	1128	572	200	83	0.177305	0.145105	0.106277	0.0983094	0.0848158	0.0482524
Pfdn2	1.05006	1.05307	-0.00300897	1128	572	1001	496	0.887411	0.867133	0.25464	0.23534	0.587037	0.411613
Rnf114	1.23024	1.31265	-0.0824053	1128	572	1045	538	0.926418	0.940559	0.323713	0.311023	0.002578	0.00651768
C330007P06Rik	0.54423	0.54195	0.00227936	1128	572	641	326	0.568262	0.56993	0.989006	0.958706	0.943862	0.995326
Neurl1a	0.0459695	0.030685	0.0152845	1128	572	63	22	0.0558511	0.0384615	0.150814	0.127107	0.117647	0.0778014
Srm	0.607862	0.594571	0.0132918	1128	572	626	322	0.554965	0.562937	0.794055	0.756845	0.759353	0.893037
Rbm14	0.354229	0.375346	-0.0211169	1128	572	453	239	0.401596	0.417832	0.554113	0.530969	0.406961	0.547143
Actn3	0.0727103	0.0891498	-0.0164395	1128	572	90	52	0.0797872	0.0909091	0.48997	0.458255	0.417091	0.507419
A530013C23Rik	0.0285337	0.0277802	0.0007535	1128	572	39	19	0.0345745	0.0332168	0.996549	1	0.885909	0.993229
Zdhhc24	0.214299	0.20139	0.0129093	1128	572	299	145	0.265071	0.253497	0.649184	0.640308	0.537096	0.710988
Bbs1	0.0841512	0.0666507	0.0175005	1128	572	120	49	0.106383	0.0856643	0.206513	0.198259	0.173761	0.150485
Ndor1	0.170079	0.174524	-0.00444553	1128	572	247	123	0.218972	0.215035	0.901584	0.901024	0.959302	0.990353
Nsmf	0.334352	0.284095	0.0502573	1128	572	416	186	0.368794	0.325175	0.0848495	0.0768412	0.042977	0.0221694
Pdk1	0.904614	0.936106	-0.0314919	1128	572	904	478	0.801418	0.835664	0.0999576	0.0997493	0.383121	0.162973
Ptbp1	1.60483	1.67395	-0.0691193	1128	572	1105	565	0.97961	0.987762	0.31186	0.249782	0.0147304	0.0243024
Mvd	0.216183	0.256271	-0.0400883	1128	572	281	166	0.249113	0.29021	0.0783473	0.0709464	0.0674958	0.0303669
Cyba	1.68078	1.58773	0.0930457	1128	572	1096	556	0.971631	0.972028	1	1	0.000871775	0.00701341
Itih3	0.0394801	0.0394666	1.35453e-05	1128	572	46	21	0.0407801	0.0367133	0.783091	0.792124	0.692121	0.877759
Tmem110	0.421632	0.398917	0.0227148	1128	572	502	250	0.445035	0.437063	0.794055	0.756845	0.51149	0.754504
Sfmbt1	0.574102	0.524398	0.0497043	1128	572	638	302	0.565603	0.527972	0.154766	0.148419	0.0855448	0.0681347
Atp7b	0.0376467	0.0473531	-0.00970646	1128	572	54	35	0.0478723	0.0611888	0.293948	0.250526	0.250015	0.236162
Slc4a1	0.117047	0.124469	-0.00742294	1128	572	101	51	0.089539	0.0891608	1	1	0.993677	0.99998
Rundc3a	0.034772	0.0261566	0.00861545	1128	572	49	21	0.0434397	0.0367133	0.595876	0.605595	0.492066	0.658769
Slc4a3	0.0290328	0.0142445	0.0147882	1128	572	43	10	0.0381206	0.0174825	0.030328	0.0256778	0.0213931	0.00467303
Cdt1	0.651308	0.591379	0.0599283	1128	572	618	305	0.547872	0.533217	0.601929	0.57129	0.128266	0.264787
Runx1t1	0.179535	0.128435	0.0511002	1128	572	218	81	0.193262	0.141608	0.0100018	0.00850755	0.00836959	0.000751206
Aprt	1.34537	1.28918	0.0561884	1128	572	1067	522	0.945922	0.912587	0.0115745	0.0122837	0.138243	0.0125292
Gtf2h1	0.823026	0.830271	-0.00724516	1128	572	850	446	0.753546	0.77972	0.255244	0.251944	0.997424	0.598365
Hfe	0.066841	0.0714762	-0.00463516	1128	572	97	54	0.0859929	0.0944056	0.627049	0.58857	0.59149	0.715473
Abhd1	0.120548	0.122282	-0.0017346	1128	572	166	84	0.147163	0.146853	1	1	0.986501	0.999908
Slc5a6	0.139995	0.131012	0.00898266	1128	572	194	91	0.171986	0.159091	0.545978	0.536527	0.548255	0.654096
Qrich1	0.9188	0.909646	0.00915381	1128	572	927	470	0.821809	0.821678	1	1	0.536025	0.870276
P4htm	0.195623	0.166042	0.0295817	1128	572	262	113	0.23227	0.197552	0.116587	0.107741	0.103219	0.0611531
Usp19	0.941409	0.948643	-0.00723402	1128	572	944	469	0.836879	0.81993	0.416231	0.374147	0.668543	0.596759
Pola1	0.986022	0.865427	0.120596	1128	572	841	405	0.745567	0.708042	0.110848	0.104374	0.00354972	0.00329769
Cdc42	2.16905	2.16738	0.00167038	1128	572	1128	571	1	0.998252	0.729197	0.336471	0.915407	0.670727
Pknox1	0.274798	0.27348	0.00131871	1128	572	368	176	0.326241	0.307692	0.471742	0.474472	0.676968	0.685987
Gmnn	0.508097	0.43084	0.0772568	1128	572	502	237	0.445035	0.414336	0.248201	0.234045	0.05768	0.0716171
Acot13	0.746036	0.702595	0.0434406	1128	572	796	397	0.705674	0.694056	0.660923	0.653598	0.160979	0.342134
Zfp184	0.169569	0.16556	0.00400819	1128	572	237	118	0.210106	0.206294	0.904802	0.899537	0.872955	0.975088
Cdk4	2.28505	2.30296	-0.0179081	1128	572	1127	571	0.999113	0.998252	1	1	0.551448	0.879674
B4galnt1	0.122552	0.113479	0.00907279	1128	572	180	81	0.159574	0.141608	0.36827	0.355004	0.363869	0.393543
Mettl1	0.519483	0.518915	0.000568634	1128	572	610	302	0.54078	0.527972	0.653493	0.643266	0.817661	0.863913
Tspan31	0.676749	0.654068	0.0226814	1128	572	751	380	0.66578	0.664336	0.995814	0.95667	0.478851	0.815726
Kif5b	0.949851	0.935849	0.0140021	1128	572	932	463	0.826241	0.809441	0.431785	0.422176	0.701066	0.656317
Saal1	0.454685	0.440561	0.0141237	1128	572	560	279	0.496454	0.487762	0.773843	0.758144	0.693164	0.863621
Cnp	0.579111	0.588032	-0.0089206	1128	572	682	351	0.60461	0.613636	0.758398	0.752508	0.629199	0.827473
Sulf2	0.060175	0.0756363	-0.0154612	1128	572	87	54	0.0771277	0.0944056	0.259558	0.227247	0.217663	0.198175
Sod2	1.15125	1.18669	-0.0354384	1128	572	990	515	0.87766	0.90035	0.19134	0.171794	0.266255	0.186841
Tmco6	0.227297	0.236649	-0.0093518	1128	572	316	162	0.280142	0.283217	0.939291	0.909148	0.773004	0.950657
Stambp	0.524459	0.553619	-0.0291596	1128	572	620	324	0.549645	0.566434	0.544172	0.535478	0.315738	0.469584
Ezh1	0.612399	0.615689	-0.00328979	1128	572	694	359	0.615248	0.627622	0.657297	0.6345	0.75893	0.833434
Hap1	0.0496242	0.0268654	0.0227588	1128	572	70	20	0.0620567	0.034965	0.0249299	0.021342	0.0179051	0.0033894
P3h4	0.0821933	0.078854	0.00333934	1128	572	116	56	0.102837	0.0979021	0.815223	0.798705	0.750032	0.906012
Ctnnb1	1.59778	1.6375	-0.0397159	1128	572	1099	562	0.974291	0.982517	0.368614	0.309668	0.146066	0.185268
Eif1b	1.33605	1.30302	0.0330348	1128	572	1070	533	0.948582	0.931818	0.194528	0.183865	0.307648	0.219042
Psmd2	1.10083	1.0757	0.0251333	1128	572	1002	499	0.888298	0.872378	0.376206	0.338859	0.422252	0.421285
Vars	1.20879	1.23651	-0.0277212	1128	572	1029	521	0.912234	0.910839	0.995753	0.928054	0.304424	0.639629
Vwa7	0.0219711	0.0195946	0.00237645	1128	572	32	15	0.0283688	0.0262238	0.921663	0.87642	0.796899	0.949107
Hspa1l	0.235678	0.258731	-0.0230527	1128	572	299	165	0.265071	0.288462	0.334381	0.327375	0.290691	0.319007
Slc44a4	0.0348837	0.0342486	0.000635103	1128	572	35	15	0.0310284	0.0262238	0.687615	0.650331	0.593383	0.753341
Msh5	0.162366	0.157791	0.0045747	1128	572	217	99	0.192376	0.173077	0.367844	0.355909	0.350161	0.384151
Abhd16a	0.629754	0.607837	0.0219171	1128	572	729	364	0.646277	0.636364	0.726714	0.707769	0.376763	0.619128
Neu1	0.340332	0.328317	0.0120149	1128	572	419	208	0.371454	0.363636	0.792965	0.790287	0.674974	0.868648
Ddah2	0.810216	0.838924	-0.0287081	1128	572	810	431	0.718085	0.753497	0.134626	0.132769	0.456677	0.230581
Clic1	2.26213	2.33125	-0.069118	1128	572	1128	572	1	1	NA	1	0.00289202	0.0197982
Lsm2	0.622244	0.692689	-0.0704449	1128	572	686	381	0.608156	0.666084	0.0225284	0.0196049	0.0227115	0.00388125
Pole	0.732941	0.598401	0.13454	1128	572	709	325	0.628546	0.568182	0.0184456	0.0179485	0.000479473	0.000108976
Stx1a	0.0871525	0.0742723	0.0128802	1128	572	122	50	0.108156	0.0874126	0.209487	0.20176	0.179235	0.156212
Zfp775	0.117799	0.136093	-0.0182948	1128	572	162	93	0.143617	0.162587	0.335475	0.314484	0.295267	0.313549
Mrpl49	0.649016	0.58245	0.0665655	1128	572	737	350	0.653369	0.611888	0.103202	0.0975973	0.0218276	0.0152349
Dennd2c	0.116919	0.0970604	0.0198587	1128	572	163	69	0.144504	0.120629	0.200506	0.179378	0.173422	0.139062
Mark3	0.760243	0.778998	-0.0187543	1128	572	806	419	0.714539	0.732517	0.469447	0.457316	0.438591	0.522811
Gatad1	1.06875	1.01531	0.0534441	1128	572	983	490	0.871454	0.856643	0.439631	0.406973	0.0502875	0.100057
M6pr	1.25788	1.26161	-0.0037267	1128	572	1047	535	0.928191	0.935315	0.656294	0.614996	0.941268	0.895329
Lrrc8a	0.270487	0.215315	0.0551716	1128	572	359	157	0.318262	0.274476	0.0719386	0.0656227	0.0243866	0.0119024
Mc5r	0.0642325	0.106917	-0.0426848	1128	572	86	76	0.0762411	0.132867	0.000242807	0.000232199	0.000220463	9.10576e-07
Ppp2r1a	1.23441	1.25078	-0.0163706	1128	572	1033	528	0.91578	0.923077	0.670739	0.640363	0.700181	0.808024
Fance	0.278394	0.258966	0.0194285	1128	572	360	175	0.319149	0.305944	0.618	0.618943	0.480233	0.657852
Tinf2	0.299557	0.264932	0.0346247	1128	572	381	181	0.337766	0.316434	0.40717	0.383275	0.17597	0.249307
Tssk4	0.0277104	0.023733	0.00397739	1128	572	41	19	0.0363475	0.0332168	0.848171	0.782745	0.729865	0.891136
Dus3l	0.701958	0.710474	-0.00851565	1128	572	780	393	0.691489	0.687063	0.895805	0.867846	0.897907	0.973612
Gtpbp3	0.179835	0.180973	-0.00113787	1128	572	255	132	0.226064	0.230769	0.874921	0.854343	0.857596	0.960578
Tgfbr1	0.598646	0.646332	-0.0476865	1128	572	675	359	0.598404	0.627622	0.265488	0.247868	0.13422	0.146487
Homer1	0.252937	0.236698	0.0162392	1128	572	314	141	0.278369	0.246503	0.178879	0.164611	0.238969	0.166615
Rad51c	0.0364067	0.0490896	-0.0126829	1128	572	55	37	0.0487589	0.0646853	0.208411	0.174689	0.166294	0.131849
Arpp19	1.56862	1.52602	0.0426013	1128	572	1102	555	0.97695	0.97028	0.506562	0.4166	0.10885	0.185623
Bcl2l1	0.38466	0.392832	-0.00817272	1128	572	459	237	0.406915	0.414336	0.808927	0.794157	0.883076	0.950135
Khsrp	0.699104	0.683682	0.0154227	1128	572	780	399	0.691489	0.697552	0.841058	0.823875	0.485978	0.766869
Dio2	0.0832677	0.0859266	-0.00265889	1128	572	113	57	0.100177	0.0996503	1	1	0.999278	1
Ccdc124	0.371137	0.3722	-0.00106268	1128	572	454	228	0.402482	0.398601	0.918842	0.916601	0.926972	0.988086
Cct4	2.01394	2.05918	-0.045245	1128	572	1125	571	0.99734	0.998252	1	1	0.0456207	0.18647
0610009B22Rik	0.516593	0.524966	-0.00837312	1128	572	610	319	0.54078	0.557692	0.541684	0.536192	0.726218	0.756655
Cpt1c	0.126902	0.08677	0.0401316	1128	572	173	61	0.153369	0.106643	0.0102392	0.0090045	0.00831998	0.000786566
Zfp655	0.602439	0.58363	0.0188084	1128	572	707	347	0.626773	0.606643	0.450212	0.427992	0.440791	0.503301
Rhoa	1.63044	1.65778	-0.02734	1128	572	1112	566	0.985816	0.98951	0.68194	0.652243	0.356108	0.571349
Zmiz1	1.54135	1.57192	-0.0305734	1128	572	1095	552	0.970745	0.965035	0.622461	0.555496	0.212687	0.370489
Ankrd26	0.311667	0.294225	0.0174427	1128	572	400	183	0.35461	0.31993	0.170929	0.160067	0.33114	0.208699
Aldh16a1	0.615653	0.620177	-0.00452354	1128	572	715	360	0.633865	0.629371	0.897852	0.873183	0.823347	0.956171
Hnrnpa0	1.47872	1.50281	-0.0240905	1128	572	1094	558	0.969858	0.975524	0.609011	0.540082	0.400039	0.547098
Prrg2	0.263162	0.256351	0.00681169	1128	572	350	167	0.310284	0.291958	0.471355	0.468331	0.549489	0.606646
Hnrnph1	2.81738	2.88051	-0.0631299	1128	572	1128	572	1	1	NA	1	0.00101135	0.00798609
Ift43	0.102459	0.099185	0.00327359	1128	572	133	75	0.117908	0.131119	0.479508	0.43435	0.541816	0.575809
Id3	0.0912548	0.0767372	0.0145176	1128	572	79	39	0.0700355	0.0681818	0.967212	0.919904	0.850055	0.974287
Arid1a	1.52842	1.5541	-0.0256767	1128	572	1088	553	0.964539	0.966783	0.921417	0.888958	0.30535	0.625406
Ctsd	1.35223	1.40543	-0.0532016	1128	572	1076	545	0.953901	0.952797	1	0.903546	0.0460991	0.174041
Rplp1	3.88576	3.88241	0.00335033	1128	572	1128	572	1	1	NA	1	0.960253	0.999199
Abhd8	0.670326	0.613341	0.0569858	1128	572	721	348	0.639184	0.608392	0.2346	0.221966	0.0534582	0.0644803
Ift22	0.347676	0.327607	0.0200696	1128	572	442	214	0.391844	0.374126	0.511597	0.493347	0.411183	0.526464
Fzd3	0.193593	0.176928	0.016665	1128	572	258	122	0.228723	0.213287	0.50909	0.498167	0.437203	0.549766
1700008O03Rik	0.128592	0.137905	-0.00931334	1128	572	179	94	0.158688	0.164336	0.818266	0.779934	0.711228	0.881606
Mid1ip1	0.393527	0.381462	0.0120649	1128	572	486	235	0.430851	0.410839	0.461159	0.436454	0.527464	0.568339
Ap2s1	1.26784	1.23705	0.0307919	1128	572	1048	532	0.929078	0.93007	1	1	0.201615	0.52448
Fgfrl1	0.0573104	0.0615046	-0.00419415	1128	572	87	48	0.0771277	0.0839161	0.693429	0.635662	0.631371	0.767741
4930432K21Rik	0.153248	0.141141	0.012107	1128	572	185	82	0.164007	0.143357	0.300604	0.290235	0.321544	0.314657
Emc10	1.08396	1.00776	0.0762014	1128	572	986	482	0.874113	0.842657	0.0871938	0.0853003	0.0165965	0.0107028
Clstn3	0.536288	0.484326	0.0519623	1128	572	613	292	0.54344	0.51049	0.216788	0.199009	0.0646645	0.068886
Fbxw9	0.109972	0.094429	0.015543	1128	572	158	73	0.140071	0.127622	0.526832	0.500957	0.417029	0.536038
Fnbp4	1.14869	1.17777	-0.029075	1128	572	1005	520	0.890957	0.909091	0.281002	0.27236	0.301725	0.28753
Cers4	1.02224	0.945287	0.0769538	1128	572	951	457	0.843085	0.798951	0.0269976	0.0247275	0.0188161	0.00403528
Scrn3	0.147145	0.142196	0.00494882	1128	572	202	98	0.179078	0.171329	0.742385	0.736496	0.665853	0.839825
Phax	1.03829	1.08708	-0.0487891	1128	572	963	494	0.853723	0.863636	0.632344	0.608248	0.0494232	0.135413
Tle1	0.346718	0.33802	0.00869734	1128	572	415	213	0.367908	0.372378	0.898745	0.873312	0.946471	0.984006
1700109H08Rik	0.247344	0.230136	0.0172079	1128	572	322	154	0.285461	0.269231	0.517595	0.49323	0.443046	0.550868
Relt	0.473358	0.501084	-0.0277263	1128	572	582	301	0.515957	0.526224	0.72713	0.719194	0.367475	0.615978
Snrpb2	1.00526	1.05076	-0.0455015	1128	572	955	501	0.846631	0.875874	0.120738	0.107761	0.0908047	0.0550602
Ubc	2.00214	2.01999	-0.0178442	1128	572	1112	567	0.985816	0.991259	0.466805	0.486153	0.591995	0.646252
Prpf31	0.92133	0.896486	0.0248442	1128	572	903	450	0.800532	0.786713	0.545678	0.524401	0.379054	0.519914
Sertad1	0.343023	0.307828	0.0351952	1128	572	439	207	0.389184	0.361888	0.297085	0.290344	0.139227	0.170117
Carhsp1	0.203844	0.190333	0.0135107	1128	572	264	127	0.234043	0.222028	0.620453	0.625655	0.569641	0.724098
Elk3	1.20044	1.24199	-0.0415587	1128	572	1022	516	0.906028	0.902098	0.862354	0.793636	0.106789	0.29392
Herpud2	0.459848	0.500767	-0.0409188	1128	572	559	301	0.495567	0.526224	0.252943	0.23805	0.171408	0.171334
Rdh13	0.163283	0.17281	-0.00952639	1128	572	229	118	0.203014	0.206294	0.924442	0.898695	0.822725	0.962631
Nutf2	1.26516	1.22859	0.0365771	1128	572	1036	518	0.91844	0.905594	0.422818	0.409693	0.188502	0.275008
Arpc5	1.80123	1.75483	0.0463983	1128	572	1122	568	0.994681	0.993007	0.92764	0.740475	0.0422056	0.139562
Elavl2	0.03083	0.0263625	0.00446755	1128	572	43	19	0.0381206	0.0332168	0.709357	0.682318	0.60708	0.779298
Pou2f2	0.773246	0.657938	0.115308	1128	572	794	361	0.703901	0.631119	0.00285281	0.00250554	0.000195752	7.61589e-06
Mgst1	0.762271	0.785306	-0.023035	1128	572	787	408	0.697695	0.713287	0.542818	0.536772	0.358739	0.509776
Nfib	0.0261691	0.0261566	1.25607e-05	1128	572	34	19	0.0301418	0.0332168	0.843815	0.768214	0.745367	0.891864
Ubqln4	0.662031	0.692804	-0.0307727	1128	572	737	395	0.653369	0.690559	0.138429	0.127927	0.261766	0.147229
Rps18	4.77864	4.7887	-0.0100671	1128	572	1128	572	1	1	NA	1	0.2703	0.623912
Rpl10	3.11864	3.10046	0.0181811	1128	572	1128	572	1	1	NA	1	0.550544	0.879136
Rps15a	4.20117	4.21149	-0.0103248	1128	572	1128	572	1	1	NA	1	0.120984	0.376515
Ncaph2	1.34948	1.30257	0.0469017	1128	572	1062	532	0.941489	0.93007	0.415683	0.395769	0.147442	0.224148
Hipk1	1.07721	1.06385	0.0133542	1128	572	971	490	0.860816	0.856643	0.872876	0.824896	0.598745	0.84231
Gprc5b	0.721895	0.710486	0.0114093	1128	572	756	380	0.670213	0.664336	0.850357	0.827464	0.744147	0.914338
Man1a2	0.808728	0.825539	-0.016811	1128	572	841	429	0.745567	0.75	0.888964	0.859579	0.774557	0.936622
Acyp1	0.912248	0.903893	0.00835541	1128	572	904	452	0.801418	0.79021	0.63148	0.60941	0.672205	0.775241
Cldn13	0.0475869	0.0506639	-0.00307706	1128	572	42	21	0.037234	0.0367133	1	1	0.96674	0.999441
Hdac5	0.382111	0.412306	-0.0301948	1128	572	480	259	0.425532	0.452797	0.307845	0.300496	0.206434	0.234489
Rala	0.312009	0.345877	-0.0338671	1128	572	391	222	0.346631	0.388112	0.103202	0.0975973	0.121754	0.0645557
Vdac3	1.36244	1.35418	0.00826761	1128	572	1068	542	0.946809	0.947552	1	1	0.671652	0.938979
Slc1a7	0.065943	0.0773773	-0.0114342	1128	572	75	44	0.0664894	0.0769231	0.48638	0.42268	0.423794	0.487168
Vps72	1.00258	1.02123	-0.0186525	1128	572	975	487	0.864362	0.851399	0.513206	0.460665	0.377718	0.478276
Gabpa	0.48067	0.495284	-0.0146145	1128	572	587	306	0.52039	0.534965	0.605	0.572311	0.573251	0.693722
Dynll1	1.58318	1.65328	-0.0701003	1128	572	1084	560	0.960993	0.979021	0.0681511	0.0605648	0.0770245	0.029705
Pdcl	0.410894	0.397089	0.0138048	1128	572	506	253	0.448582	0.442308	0.845989	0.836422	0.676608	0.888105
Tmem184b	0.280445	0.248816	0.0316292	1128	572	371	171	0.328901	0.298951	0.231323	0.22571	0.157854	0.154438
Nf2	0.516703	0.483709	0.0329937	1128	572	618	303	0.547872	0.52972	0.510385	0.503132	0.276597	0.413611
Zmat5	0.60875	0.572568	0.0361828	1128	572	691	341	0.612589	0.596154	0.5465	0.528453	0.258713	0.408763
Ewsr1	2.17126	2.20633	-0.035068	1128	572	1128	570	1	0.996503	0.215555	0.113081	0.135462	0.0793287
Ap1b1	1.01397	1.0015	0.0124728	1128	572	957	484	0.848404	0.846154	0.959659	0.943075	0.53953	0.852608
Gnat2	0.0628308	0.0634252	-0.000594386	1128	572	85	47	0.0753546	0.0821678	0.689095	0.632152	0.655872	0.77964
Bcl2l13	0.498371	0.479315	0.0190564	1128	572	611	300	0.541667	0.524476	0.535195	0.503992	0.346358	0.479255
Dqx1	0.0400879	0.0539309	-0.013843	1128	572	39	23	0.0345745	0.0402098	0.653615	0.584755	0.554181	0.68922
Lnpk	0.249004	0.25494	-0.00593649	1128	572	327	170	0.289894	0.297203	0.797457	0.777897	0.732415	0.890264
Fam163b	0.0353283	0.0433276	-0.00799933	1128	572	54	34	0.0478723	0.0594406	0.367382	0.353918	0.308006	0.350608
Pttg1ip	1.05178	0.99323	0.058551	1128	572	968	479	0.858156	0.837413	0.287633	0.27935	0.0460878	0.0689115
Trpm2	0.0354437	0.0488837	-0.0134399	1128	572	47	33	0.0416667	0.0576923	0.176018	0.146831	0.138648	0.0996371
Ube2g2	0.697162	0.666752	0.03041	1128	572	778	386	0.689716	0.674825	0.569262	0.543681	0.224888	0.379217
Mpo	0.0505131	0.163356	-0.112843	1128	572	58	97	0.0514184	0.16958	2.61982e-15	1.1834e-14	1.6011e-15	1.27205e-27
Met	0.115821	0.0983358	0.0174849	1128	572	147	66	0.130319	0.115385	0.422934	0.394784	0.34112	0.404671
Slc16a12	0.0272465	0.0243507	0.00289577	1128	572	40	16	0.035461	0.027972	0.50054	0.473653	0.430582	0.5282
Elk1	0.164803	0.148552	0.0162515	1128	572	234	105	0.207447	0.183566	0.271275	0.248479	0.262685	0.243411
Nav1	0.393764	0.31476	0.079004	1128	572	463	194	0.410461	0.339161	0.00511177	0.00443208	0.00173763	9.83777e-05
Tnpo1	1.36055	1.40266	-0.0421116	1128	572	1074	545	0.952128	0.952797	1	1	0.0788983	0.279268
Rnmt	1.01883	1.08094	-0.0621035	1128	572	956	502	0.847518	0.877622	0.108481	0.10593	0.0326976	0.0230868
Kcnq1	0.0378445	0.023733	0.0141115	1128	572	53	19	0.0469858	0.0332168	0.228393	0.203691	0.175399	0.154764
Srp14	1.47383	1.47396	-0.000126728	1128	572	1095	554	0.970745	0.968531	0.918513	0.880512	0.972673	0.989165
Cdk9	1.11723	1.15682	-0.0395854	1128	572	1008	510	0.893617	0.891608	0.965259	0.933872	0.12977	0.376945
Tor2a	0.33673	0.343994	-0.007264	1128	572	424	221	0.375887	0.386364	0.713059	0.672628	0.693804	0.822336
Fpgs	0.277026	0.3132	-0.0361732	1128	572	375	206	0.332447	0.36014	0.278644	0.256385	0.155063	0.167969
Mkl2	1.09683	1.04305	0.0537812	1128	572	971	492	0.860816	0.86014	1	1	0.0687977	0.252941
Cbx5	1.38477	1.31453	0.0702315	1128	572	1039	529	0.921099	0.924825	0.860818	0.848078	0.0190544	0.0828221
Apobec3	1.87588	1.83764	0.0382424	1128	572	1115	566	0.988475	0.98951	1	1	0.063325	0.238069
Sardh	0.026618	0.0215153	0.00510274	1128	572	32	15	0.0283688	0.0262238	0.921663	0.87642	0.788251	0.946345
Vav2	0.255498	0.242985	0.0125134	1128	572	334	167	0.296099	0.291958	0.903954	0.866107	0.703286	0.911086
Tex15	0.0264704	0.0195946	0.00687572	1128	572	39	13	0.0345745	0.0227273	0.23354	0.232588	0.184081	0.17772
Ppp2cb	0.642646	0.673557	-0.0309105	1128	572	727	392	0.644504	0.685315	0.104762	0.104459	0.274887	0.130661
G0s2	0.0285589	0.0291762	-0.000617315	1128	572	36	21	0.0319149	0.0367133	0.706377	0.669037	0.617569	0.778375
Dmap1	0.450416	0.445064	0.00535203	1128	572	565	288	0.500887	0.503497	0.959832	0.959065	0.909124	0.991422
Mcu	0.365446	0.402627	-0.0371808	1128	572	425	233	0.376773	0.407343	0.241998	0.225894	0.153179	0.150999
Bcr	0.692481	0.76414	-0.0716591	1128	572	758	407	0.671986	0.711538	0.108717	0.097757	0.0181916	0.013039
Fxyd5	1.95285	1.93673	0.0161191	1128	572	1125	565	0.99734	0.987762	0.035332	0.0367657	0.67801	0.116955
Kcnd1	0.136293	0.134804	0.00148818	1128	572	188	93	0.166667	0.162587	0.884825	0.890111	0.835604	0.963946
Tfcp2	0.245175	0.228237	0.0169379	1128	572	330	152	0.292553	0.265734	0.270335	0.255132	0.304173	0.275971
Pou6f1	0.0686383	0.075955	-0.00731668	1128	572	99	55	0.087766	0.0961538	0.63129	0.591884	0.567104	0.702085
Ubp1	0.908418	0.855059	0.0533594	1128	572	923	445	0.818262	0.777972	0.0554588	0.0520733	0.102232	0.0331955
Nuak2	0.0968377	0.0998028	-0.00296504	1128	572	134	70	0.118794	0.122378	0.891945	0.874517	0.825001	0.957007
Ick	0.646133	0.64631	-0.000177174	1128	572	718	374	0.636525	0.653846	0.515375	0.486923	0.987206	0.832813
Sdhb	1.43811	1.46211	-0.0240028	1128	572	1084	557	0.960993	0.973776	0.222309	0.20713	0.576732	0.373282
Cox4i2	0.368677	0.337008	0.0316681	1128	572	437	207	0.387411	0.361888	0.330988	0.31509	0.226935	0.260134
Snap47	0.408725	0.345099	0.0636259	1128	572	500	226	0.443262	0.395105	0.0650679	0.0617973	0.0154399	0.00758992
Kdsr	0.835252	0.820728	0.0145241	1128	572	859	433	0.761525	0.756993	0.883425	0.856986	0.419188	0.727015
Vps4b	1.14099	1.16284	-0.0218432	1128	572	1010	524	0.89539	0.916084	0.20348	0.194706	0.729338	0.419186
Rps25	3.7167	3.75668	-0.0399871	1128	572	1128	572	1	1	NA	1	0.000963536	0.00765519
Nxf2	0.0262725	0.035348	-0.00907545	1128	572	38	25	0.0336879	0.0437063	0.369546	0.341491	0.298579	0.334757
Taz	0.846938	0.829537	0.0174012	1128	572	871	435	0.772163	0.76049	0.632548	0.58479	0.427146	0.596283
Kif19a	0.0933124	0.155065	-0.0617531	1128	572	129	101	0.114362	0.176573	0.000523534	0.000536818	0.000352787	3.12093e-06
Aldh3a2	0.305388	0.259406	0.0459829	1128	572	406	172	0.359929	0.300699	0.0172326	0.0148463	0.021748	0.00291824
Tmem115	0.288657	0.283469	0.00518734	1128	572	385	198	0.341312	0.346154	0.884992	0.871168	0.932935	0.981257
Hyal2	0.257431	0.253841	0.00358978	1128	572	352	174	0.312057	0.304196	0.782717	0.781338	0.848687	0.935526
Ifrd2	0.416091	0.397622	0.0184692	1128	572	505	238	0.447695	0.416084	0.234119	0.234008	0.3831	0.305868
Hyal1	0.160351	0.135129	0.0252222	1128	572	225	100	0.199468	0.174825	0.247836	0.240163	0.185772	0.183355
Tusc2	0.195737	0.21282	-0.0170837	1128	572	276	153	0.244681	0.267483	0.335247	0.315421	0.309934	0.325075
Nprl2	0.332146	0.32386	0.00828578	1128	572	431	213	0.382092	0.372378	0.735938	0.711329	0.77517	0.879646
Cacna2d2	0.0216116	0.0213094	0.000302261	1128	572	33	17	0.0292553	0.0297203	1	1	0.957685	0.999092
Rassf1	0.608243	0.597707	0.0105351	1128	572	699	355	0.619681	0.620629	1	1	0.693881	0.947463
Slc3a2	1.05494	1.09779	-0.042855	1128	572	955	487	0.846631	0.851399	0.851403	0.830266	0.190722	0.450181
Nxf1	1.50143	1.54833	-0.0469003	1128	572	1099	555	0.974291	0.97028	0.746373	0.637167	0.0365597	0.110872
Stx5a	0.958181	0.973329	-0.0151487	1128	572	923	477	0.818262	0.833916	0.46378	0.459059	0.791758	0.731316
Tnfrsf13b	0.846621	0.791357	0.0552636	1128	572	883	426	0.782801	0.744755	0.0890746	0.0876038	0.0858529	0.0442993
Prox1	0.0222122	0.0249448	-0.0027326	1128	572	31	19	0.0274823	0.0332168	0.610529	0.544204	0.514597	0.636488
Raver1	0.469606	0.467259	0.00234688	1128	572	562	293	0.498227	0.512238	0.62089	0.607818	0.94472	0.892763
2610507B11Rik	1.18934	1.15197	0.0373741	1128	572	1019	516	0.903369	0.902098	1	0.931086	0.158716	0.430337
AI597479	0.331522	0.326595	0.00492752	1128	572	432	215	0.382979	0.375874	0.816375	0.791698	0.791479	0.919508
Tmem86a	0.144341	0.120587	0.0237539	1128	572	196	86	0.173759	0.15035	0.247259	0.240871	0.207777	0.199929
Tex14	0.139942	0.166894	-0.0269522	1128	572	153	89	0.135638	0.155594	0.298703	0.271127	0.266855	0.262363
Ifi35	0.930754	0.916307	0.0144464	1128	572	894	456	0.792553	0.797203	0.872448	0.84913	0.560818	0.829506
Rdm1	0.388481	0.349273	0.0392084	1128	572	461	212	0.408688	0.370629	0.143289	0.141679	0.109919	0.080392
Nedd8	1.60673	1.61596	-0.00922832	1128	572	1098	562	0.973404	0.982517	0.316357	0.309734	0.964883	0.659813
Gosr1	0.548595	0.570364	-0.0217686	1128	572	650	347	0.576241	0.606643	0.249903	0.231219	0.412192	0.31934
Mrpl52	1.46786	1.47108	-0.00322372	1128	572	1091	554	0.967199	0.968531	0.998638	1	0.832304	0.98508
Kansl3	0.687755	0.678575	0.00918034	1128	572	769	380	0.681738	0.664336	0.503177	0.476274	0.776248	0.737582
Uckl1os	0.0419943	0.0578692	-0.0158749	1128	572	66	45	0.0585106	0.0786713	0.137287	0.119467	0.109648	0.0698872
Faf1	1.0124	0.964242	0.048157	1128	572	943	471	0.835993	0.823427	0.557981	0.537012	0.0606446	0.144091
Tsacc	0.355248	0.29729	0.057958	1128	572	442	195	0.391844	0.340909	0.0458265	0.0438931	0.0177241	0.00634731
Mettl16	0.474346	0.501359	-0.0270128	1128	572	564	295	0.5	0.515734	0.574277	0.572324	0.398306	0.565019
Pigyl	0.662835	0.620987	0.0418487	1128	572	747	353	0.662234	0.617133	0.0742745	0.0680285	0.18735	0.0683471
Rbm25	1.73806	1.74695	-0.00888711	1128	572	1107	562	0.981383	0.982517	1	1	0.619651	0.916215
Psen2	0.587795	0.595276	-0.00748122	1128	572	667	347	0.591312	0.606643	0.577878	0.565104	0.858295	0.835968
Acaa1b	0.227786	0.18463	0.0431553	1128	572	315	131	0.279255	0.229021	0.0302877	0.0266937	0.0246834	0.00548524
Fads1	0.915365	0.813741	0.101623	1128	572	904	425	0.801418	0.743007	0.00708358	0.0062853	0.000967553	7.91202e-05
Lmbr1	0.299583	0.28394	0.0156425	1128	572	373	174	0.330674	0.304196	0.294052	0.272526	0.38293	0.3402
Tnfrsf22	0.12159	0.121912	-0.000322061	1128	572	170	85	0.150709	0.148601	0.965601	0.942768	0.916983	0.990375
Cars	0.306129	0.296072	0.0100565	1128	572	398	192	0.352837	0.335664	0.51642	0.517671	0.542859	0.63773
Phlda2	0.113904	0.0934033	0.0205006	1128	572	154	64	0.136525	0.111888	0.174225	0.167069	0.150123	0.11752
Kdelr3	0.029345	0.0195946	0.00975036	1128	572	46	15	0.0407801	0.0262238	0.165539	0.166822	0.12943	0.104406
Apip	0.715941	0.678792	0.0371494	1128	572	775	375	0.687057	0.655594	0.209355	0.206991	0.15336	0.141263
Pdhx	0.47791	0.440674	0.0372355	1128	572	572	280	0.507092	0.48951	0.526266	0.504842	0.216923	0.351722
Vac14	0.405821	0.365289	0.0405316	1128	572	492	235	0.43617	0.410839	0.344348	0.324728	0.112174	0.157087
Mcoln2	0.229034	0.24886	-0.0198255	1128	572	297	167	0.263298	0.291958	0.231782	0.226307	0.22115	0.19993
Akt1s1	0.776257	0.767375	0.00888129	1128	572	818	421	0.725177	0.736014	0.676566	0.644677	0.666614	0.792697
Tbrg1	1.39043	1.42438	-0.0339496	1128	572	1077	549	0.954787	0.95979	0.72492	0.706572	0.26478	0.500677
Adssl1	0.851019	0.874828	-0.0238087	1128	572	847	431	0.750887	0.753497	0.953515	0.952632	0.370729	0.720749
Brf1	0.648617	0.652543	-0.00392638	1128	572	721	375	0.639184	0.655594	0.538982	0.520153	0.931361	0.835551
Vipr2	0.619959	0.569774	0.050185	1128	572	708	340	0.62766	0.594406	0.200699	0.187278	0.0573943	0.0594721
Odc1	0.74711	0.779144	-0.0320342	1128	572	790	405	0.700355	0.708042	0.785952	0.778894	0.40698	0.681181
Thg1l	0.318847	0.335838	-0.0169908	1128	572	409	211	0.362589	0.368881	0.840419	0.831128	0.631907	0.863414
Pabpc4	0.844122	0.789001	0.0551211	1128	572	854	416	0.757092	0.727273	0.201471	0.193985	0.0863528	0.0852514
Exoc3l2	0.141943	0.135383	0.00656026	1128	572	163	73	0.144504	0.127622	0.380524	0.373219	0.35277	0.398606
Zfp296	0.0964883	0.0985693	-0.00208097	1128	572	139	69	0.123227	0.120629	0.939332	0.937601	0.921085	0.990245
Sugp1	0.775337	0.71264	0.062697	1128	572	816	400	0.723404	0.699301	0.325267	0.306254	0.0228749	0.0417604
Dhdh	0.294999	0.296807	-0.0018082	1128	572	374	201	0.33156	0.351399	0.445668	0.416324	0.682118	0.641471
Zfp790	0.237096	0.236471	0.000624899	1128	572	313	159	0.277482	0.277972	1	1	0.958189	0.999113
Slc25a41	0.0422503	0.0261566	0.0160938	1128	572	59	20	0.052305	0.034965	0.138109	0.114329	0.103927	0.0645515
Fuz	0.360628	0.41864	-0.0580122	1128	572	453	259	0.401596	0.452797	0.0488622	0.048023	0.022365	0.0084165
Sptbn4	0.0909368	0.0723196	0.0186172	1128	572	127	53	0.112589	0.0926573	0.238568	0.212246	0.199038	0.17592
Pgam1	1.0853	1.12215	-0.0368459	1128	572	980	482	0.868794	0.842657	0.163466	0.159755	0.0858293	0.072528
Evi5	0.698235	0.679655	0.0185804	1128	572	741	375	0.656915	0.655594	0.999899	0.956954	0.463509	0.804137
Evi5l	0.246047	0.218129	0.0279178	1128	572	324	153	0.287234	0.267483	0.424098	0.423884	0.27032	0.362824
Snapc2	0.31973	0.307675	0.0120542	1128	572	414	199	0.367021	0.347902	0.470132	0.454498	0.528588	0.582854
Git1	0.385187	0.376147	0.00903966	1128	572	491	239	0.435284	0.417832	0.525427	0.500663	0.671926	0.702902
Gltp	0.942191	0.898861	0.0433301	1128	572	903	453	0.800532	0.791958	0.724928	0.701584	0.0828749	0.223553
Bnip2	1.00271	0.949224	0.0534885	1128	572	967	478	0.85727	0.835664	0.268338	0.250315	0.0502369	0.0676039
Ccnt1	0.997722	0.958537	0.0391854	1128	572	956	477	0.847518	0.833916	0.510712	0.48086	0.177138	0.294974
Brms1l	0.352705	0.308585	0.0441192	1128	572	430	202	0.381206	0.353147	0.281035	0.265116	0.111761	0.133896
Med15	0.923776	1.01197	-0.08819	1128	572	916	493	0.812057	0.861888	0.0120992	0.00965435	0.00345751	0.000377447
Dhdds	0.624585	0.59657	0.0280143	1128	572	714	348	0.632979	0.608392	0.34914	0.34009	0.285894	0.323841
Crybg2	0.0534156	0.0384804	0.0149352	1128	572	74	28	0.0656028	0.048951	0.208418	0.194903	0.168249	0.144861
Ubxn11	0.17381	0.18765	-0.0138401	1128	572	235	129	0.208333	0.225524	0.450921	0.416608	0.403886	0.468144
Tjap1	0.323256	0.309161	0.0140954	1128	572	433	204	0.383865	0.356643	0.297136	0.28904	0.36258	0.341197
Rpl15	4.0558	4.07137	-0.0155777	1128	572	1128	572	1	1	NA	1	0.215139	0.545693
Tmem167	0.895215	0.860126	0.0350884	1128	572	904	435	0.801418	0.76049	0.0591703	0.0520424	0.299667	0.0804844
Mplkip	0.83136	0.852737	-0.0213773	1128	572	887	458	0.786348	0.800699	0.532148	0.527851	0.628217	0.697634
Kif11	0.306738	0.267071	0.0396667	1128	572	242	119	0.214539	0.208042	0.805112	0.801846	0.579648	0.820897
Rpa3	0.80372	0.75837	0.0453501	1128	572	826	407	0.73227	0.711538	0.39682	0.388452	0.168532	0.243943
Mlkl	0.468302	0.463682	0.00461937	1128	572	564	290	0.5	0.506993	0.82498	0.797585	0.899816	0.955757
Tnpo3	1.45548	1.45949	-0.00400796	1128	572	1093	548	0.968972	0.958042	0.306255	0.262744	0.687943	0.489953
Ttll5	0.382844	0.350352	0.0324924	1128	572	445	217	0.394504	0.379371	0.580968	0.562809	0.311772	0.480835
Zfp715	0.280252	0.275244	0.00500871	1128	572	359	180	0.318262	0.314685	0.924628	0.912194	0.82928	0.967593
Cdh23	0.30948	0.174754	0.134726	1128	572	356	109	0.315603	0.190559	6.39926e-08	2.95444e-08	1.07893e-08	1.16929e-14
Rps5	4.19156	4.20383	-0.0122612	1128	572	1128	572	1	1	NA	1	0.294198	0.654149
Podnl1	0.0204871	0.0238261	-0.00333898	1128	572	28	16	0.0248227	0.027972	0.82216	0.746995	0.696209	0.860084
Adgrl1	0.362947	0.390569	-0.0276217	1128	572	437	241	0.387411	0.421329	0.194617	0.190077	0.234174	0.183031
Etv5	0.314934	0.322421	-0.00748664	1128	572	390	202	0.345745	0.353147	0.803497	0.787694	0.823866	0.929558
Gfod2	0.241666	0.240064	0.00160181	1128	572	295	150	0.261525	0.262238	1	1	0.953957	0.998923
Enkd1	0.0977283	0.0971515	0.000576735	1128	572	143	70	0.126773	0.122378	0.85626	0.816566	0.809105	0.934526
Atp6v0d1	0.519869	0.498807	0.0210629	1128	572	626	310	0.554965	0.541958	0.647098	0.642418	0.383	0.59106
Ptprs	0.977372	1.04261	-0.0652408	1128	572	941	492	0.83422	0.86014	0.187743	0.180239	0.0375599	0.0405866
Slc41a1	0.43533	0.405083	0.0302473	1128	572	527	251	0.467199	0.438811	0.289806	0.279467	0.2253	0.237071
Igf2bp1	0.363372	0.268094	0.095278	1128	572	427	171	0.378546	0.298951	0.00140536	0.00125049	0.000298325	5.8948e-06
B4galnt2	0.0523712	0.0421158	0.0102554	1128	572	69	31	0.0611702	0.0541958	0.639508	0.587639	0.542563	0.683285
Zfp651	0.0312929	0.0239389	0.00735401	1128	572	47	18	0.0416667	0.0314685	0.366942	0.34959	0.302646	0.343453
Nelfb	0.906194	0.921441	-0.0152462	1128	572	904	472	0.801418	0.825175	0.265704	0.266583	0.665465	0.484189
Tmem175	0.611888	0.56466	0.0472282	1128	572	705	338	0.625	0.590909	0.189784	0.18759	0.0800634	0.0780758
Tango2	0.289046	0.297114	-0.00806835	1128	572	369	190	0.327128	0.332168	0.877309	0.869826	0.906107	0.975784
Ndufs2	1.18246	1.17911	0.00334653	1128	572	1039	518	0.921099	0.905594	0.319349	0.308977	0.998433	0.671298
Snx31	0.0700241	0.0599774	0.0100466	1128	572	98	40	0.0868794	0.0699301	0.264811	0.259435	0.228548	0.226812
Atraid	0.855751	0.831202	0.0245492	1128	572	877	440	0.777482	0.769231	0.746429	0.712621	0.297431	0.540779
Cad	0.436589	0.446357	-0.00976839	1128	572	522	267	0.462766	0.466783	0.916004	0.877451	0.840712	0.962117
Sh3bp5l	0.276574	0.303186	-0.0266127	1128	572	372	207	0.329787	0.361888	0.205702	0.193877	0.183632	0.154347
Atad1	0.809218	0.826362	-0.0171442	1128	572	863	446	0.765071	0.77972	0.537115	0.541976	0.609316	0.696118
Pten	1.20782	1.28624	-0.0784222	1128	572	1024	526	0.907801	0.91958	0.472411	0.469291	0.00865272	0.0264202
Pea15a	0.439359	0.394955	0.0444039	1128	572	507	243	0.449468	0.424825	0.360087	0.352233	0.125611	0.1822
Timm23	1.1455	1.11078	0.0347188	1128	572	1010	500	0.89539	0.874126	0.217446	0.193101	0.33159	0.240011
Tnfaip8l2	0.113626	0.146406	-0.0327797	1128	572	165	96	0.146277	0.167832	0.274087	0.254889	0.173469	0.182109
Trnt1	0.516035	0.549762	-0.0337265	1128	572	618	330	0.547872	0.576923	0.276664	0.25619	0.191081	0.196639
Ehmt2	0.834196	0.82868	0.00551521	1128	572	868	447	0.769504	0.781469	0.620173	0.623773	0.769328	0.832222
Elof1	0.799013	0.724577	0.0744366	1128	572	855	407	0.757979	0.711538	0.0444258	0.0401109	0.0058921	0.00220982
Med16	0.459243	0.463561	-0.00431858	1128	572	563	285	0.499113	0.498252	1	1	0.94657	0.998547
St3gal1	0.609471	0.548217	0.0612538	1128	572	684	337	0.606383	0.589161	0.526969	0.496199	0.0455984	0.108348
Tmem259	0.381926	0.363	0.018926	1128	572	484	239	0.429078	0.417832	0.69562	0.678046	0.505509	0.709759
Rnf170	0.291988	0.267539	0.0244487	1128	572	380	178	0.336879	0.311189	0.311917	0.299275	0.276833	0.289205
Clip3	0.409037	0.291382	0.117655	1128	572	478	181	0.423759	0.316434	2.24676e-05	1.92915e-05	3.38938e-06	1.59873e-09
Dedd	0.3391	0.367045	-0.027945	1128	572	450	244	0.398936	0.426573	0.29684	0.27346	0.266206	0.26353
Mcemp1	0.0262474	0.0307703	-0.00452295	1128	572	28	21	0.0248227	0.0367133	0.218266	0.170062	0.171487	0.132251
Nit1	0.490114	0.478745	0.0113694	1128	572	583	292	0.516844	0.51049	0.844339	0.83727	0.726505	0.910668
Prdm15	0.271451	0.267724	0.00372732	1128	572	350	180	0.310284	0.314685	0.896791	0.868054	0.995599	0.990336
Rnf168	0.453818	0.401631	0.0521868	1128	572	545	257	0.483156	0.449301	0.204149	0.198722	0.0790409	0.080949
Tctex1d2	0.438085	0.473189	-0.0351043	1128	572	523	274	0.463652	0.479021	0.583316	0.571646	0.338581	0.511399
Chp1	0.693214	0.643741	0.0494735	1128	572	774	382	0.68617	0.667832	0.47718	0.441825	0.0483017	0.103442
Klhl3	0.798871	0.719725	0.0791467	1128	572	780	364	0.691489	0.636364	0.0254516	0.0248489	0.0154128	0.00339617
Tvp23b	0.545112	0.574141	-0.0290284	1128	572	641	342	0.568262	0.597902	0.263867	0.253063	0.338289	0.296031
Dnajc7	1.41323	1.42547	-0.0122449	1128	572	1090	557	0.966312	0.973776	0.490803	0.461964	0.687355	0.681799
Zfp385c	0.022945	0.0329244	-0.00997935	1128	572	35	26	0.0310284	0.0454545	0.169738	0.131585	0.132371	0.087965
Cacybp	1.23433	1.26191	-0.0275777	1128	572	1039	530	0.921099	0.926573	0.761389	0.772879	0.353005	0.627211
Cluap1	0.656262	0.654915	0.00134712	1128	572	720	368	0.638298	0.643357	0.879304	0.872582	0.977921	0.988674
Zswim7	0.373509	0.349019	0.0244897	1128	572	456	212	0.404255	0.370629	0.197487	0.189068	0.222705	0.17548
Pigl	0.290392	0.263055	0.0273368	1128	572	381	171	0.337766	0.298951	0.118748	0.112062	0.149245	0.0851431
Ndufa2	1.58093	1.57649	0.00443737	1128	572	1104	558	0.978723	0.975524	0.804165	0.728947	0.695607	0.851418
Pam16	0.654285	0.677658	-0.0233724	1128	572	745	398	0.660461	0.695804	0.157854	0.155086	0.432736	0.248406
Glis2	0.246485	0.254734	-0.00824971	1128	572	331	172	0.29344	0.300699	0.799785	0.778662	0.693209	0.872602
Cox6c	2.10277	2.13539	-0.0326257	1128	572	1125	570	0.99734	0.996503	1	1	0.10711	0.346384
Bicc1	0.021461	0.0274614	-0.00600042	1128	572	32	19	0.0283688	0.0332168	0.686794	0.651921	0.571621	0.740501
Ube2z	0.741819	0.722991	0.0188276	1128	572	811	389	0.718972	0.68007	0.108061	0.102408	0.449047	0.187596
Tmem87b	0.307344	0.303965	0.00337971	1128	572	389	204	0.344858	0.356643	0.668731	0.628404	0.955471	0.906711
Anapc1	1.2418	1.20395	0.0378545	1128	572	1031	520	0.914007	0.909091	0.804186	0.785462	0.165931	0.395907
Mertk	0.0461461	0.028992	0.0171541	1128	572	55	21	0.0487589	0.0367133	0.311846	0.320223	0.242834	0.276372
Tsg101	0.949537	0.994625	-0.0450876	1128	572	927	489	0.821809	0.854895	0.0970802	0.0858337	0.183108	0.0809892
Hps5	0.366234	0.33897	0.0272639	1128	572	469	217	0.41578	0.379371	0.16347	0.157866	0.183677	0.13166
Map3k4	0.424218	0.436691	-0.012473	1128	572	527	276	0.467199	0.482517	0.584802	0.57182	0.598387	0.709129
Piezo1	0.45382	0.375387	0.078433	1128	572	566	245	0.501773	0.428322	0.00489968	0.00469284	0.001291	7.88451e-05
Rnf166	0.577081	0.607823	-0.0307428	1128	572	645	353	0.571809	0.617133	0.0816373	0.0764353	0.22515	0.0871192
Ankrd28	0.88606	0.892304	-0.00624451	1128	572	876	442	0.776596	0.772727	0.905218	0.853876	0.746888	0.924616
Ankrd52	0.526247	0.501082	0.0251654	1128	572	635	302	0.562943	0.527972	0.187438	0.179803	0.258184	0.188937
Pkd2l2	0.138458	0.132462	0.00599539	1128	572	195	89	0.172872	0.155594	0.404532	0.409018	0.433041	0.483705
Srp19	0.873874	0.86311	0.010764	1128	572	909	443	0.805851	0.774476	0.146693	0.143376	0.715463	0.336166
Clec4f	0.053665	0.0596626	-0.00599762	1128	572	60	29	0.0531915	0.0506993	0.918158	0.908409	0.857651	0.973575
Wdfy2	0.427365	0.456228	-0.0288628	1128	572	516	280	0.457447	0.48951	0.229981	0.217288	0.254426	0.215346
Rbsn	0.308892	0.337764	-0.0288726	1128	572	410	216	0.363475	0.377622	0.60431	0.594688	0.341258	0.526601
Mrps25	0.691905	0.736086	-0.0441812	1128	572	768	405	0.680851	0.708042	0.275767	0.267179	0.146688	0.166146
Dguok	0.849732	0.790696	0.0590352	1128	572	867	420	0.768617	0.734266	0.133452	0.120151	0.0522472	0.0381097
Camta1	0.853471	0.848919	0.00455278	1128	572	864	438	0.765957	0.765734	1	1	0.979812	0.999795
Csf1	0.112976	0.0885561	0.02442	1128	572	150	61	0.132979	0.106643	0.139347	0.138939	0.118111	0.0838537
Strip1	0.446032	0.497127	-0.0510955	1128	572	549	310	0.486702	0.541958	0.035575	0.0352768	0.0357631	0.0096833
Slc25a11	1.20873	1.14977	0.0589546	1128	572	1033	507	0.91578	0.886364	0.0608236	0.0532812	0.0585582	0.0211224
Cmc2	0.333753	0.271112	0.0626412	1128	572	387	167	0.343085	0.291958	0.0384197	0.0373917	0.0157109	0.00495797
Chfr	0.382746	0.371986	0.0107602	1128	572	491	244	0.435284	0.426573	0.771261	0.755998	0.616474	0.821864
Hoxa2	0.0526495	0.0580751	-0.00542558	1128	572	80	44	0.070922	0.0769231	0.725667	0.693121	0.646017	0.807541
Tex261	0.732624	0.728044	0.00458013	1128	572	802	397	0.710993	0.694056	0.504486	0.499358	0.8677	0.795674
Fam120b	0.519115	0.483323	0.0357922	1128	572	619	291	0.548759	0.508741	0.130619	0.1228	0.165542	0.0995227
Tbp	0.55362	0.584777	-0.0311563	1128	572	672	352	0.595745	0.615385	0.465784	0.462874	0.307796	0.420092
Psmb1	2.27531	2.34052	-0.0652136	1128	572	1126	571	0.998227	0.998252	1	1	0.00228454	0.0161782
Pdcd2	0.516969	0.554064	-0.0370955	1128	572	635	338	0.562943	0.590909	0.294012	0.276384	0.207084	0.220961
Nol3	0.0967223	0.110071	-0.0133491	1128	572	132	77	0.117021	0.134615	0.334206	0.309867	0.293564	0.309036
Fhod1	0.333097	0.334165	-0.00106797	1128	572	420	208	0.37234	0.363636	0.765581	0.74978	0.856619	0.926635
Slc9a5	0.0371828	0.0166681	0.0205147	1128	572	55	12	0.0487589	0.020979	0.00805924	0.00524383	0.00559829	0.000335721
Elmo3	0.283196	0.217969	0.0652269	1128	572	358	143	0.317376	0.25	0.0047609	0.00408253	0.00382351	0.000188371
4931428F04Rik	0.223544	0.234043	-0.0104992	1128	572	295	157	0.261525	0.274476	0.607962	0.60112	0.552177	0.697987
Tppp3	0.0369138	0.0342293	0.0026845	1128	572	52	21	0.0460993	0.0367133	0.438109	0.447523	0.380407	0.471659
Msh3	0.527551	0.478335	0.0492164	1128	572	609	282	0.539894	0.493007	0.0754685	0.0720916	0.0730417	0.0328924
Adamts13	0.0387712	0.0358509	0.00292029	1128	572	58	29	0.0514184	0.0506993	1	1	0.930366	0.997517
Tmem208	0.843215	0.871819	-0.0286046	1128	572	866	450	0.76773	0.786713	0.4105	0.390665	0.314053	0.380105
E2f4	0.651695	0.643763	0.00793159	1128	572	713	368	0.632092	0.643357	0.687147	0.669743	0.791053	0.86636
Surf4	0.803806	0.757397	0.0464086	1128	572	864	420	0.765957	0.734266	0.168688	0.152427	0.0869114	0.0705295
Surf2	0.475576	0.430269	0.045307	1128	572	599	277	0.531028	0.484266	0.0764717	0.0723226	0.063366	0.0292632
Dnajb9	0.442472	0.395218	0.0472538	1128	572	539	243	0.477837	0.424825	0.0433141	0.0395166	0.0498819	0.0142498
Naf1	0.215352	0.255833	-0.0404809	1128	572	293	169	0.259752	0.295455	0.132116	0.119701	0.072257	0.0497355
Yes1	0.212409	0.18376	0.0286498	1128	572	292	131	0.258865	0.229021	0.198624	0.191623	0.13733	0.122041
Ppp1cb	1.02237	1.13178	-0.10941	1128	572	971	507	0.860816	0.886364	0.161224	0.148186	0.00014049	0.000245237
Gorasp2	0.596743	0.582282	0.0144611	1128	572	689	355	0.610816	0.620629	0.733839	0.712256	0.638483	0.813107
Tsen15	0.594662	0.581769	0.0128927	1128	572	687	349	0.609043	0.61014	1	1	0.63743	0.924472
Efr3a	1.01688	0.959395	0.0574814	1128	572	941	466	0.83422	0.814685	0.347385	0.341401	0.0634879	0.104724
Trappc2l	0.63726	0.535789	0.101471	1128	572	712	310	0.631206	0.541958	0.00046798	0.000441394	0.000393357	2.87634e-06
Acsf3	0.155967	0.139657	0.0163099	1128	572	218	103	0.193262	0.18007	0.554437	0.555107	0.425421	0.576988
Ddx19a	0.646806	0.686527	-0.0397202	1128	572	731	388	0.64805	0.678322	0.234321	0.23385	0.145437	0.149003
Galns	0.214382	0.183163	0.0312189	1128	572	287	128	0.254433	0.223776	0.183321	0.169791	0.12865	0.10537
Gata2	1.34439	1.39968	-0.0552868	1128	572	1033	538	0.91578	0.940559	0.0843355	0.0806455	0.142058	0.0626572
C8g	0.122065	0.120587	0.00147765	1128	572	166	85	0.147163	0.148601	0.994703	0.942405	0.970545	0.996249
Rabl6	0.658361	0.688848	-0.0304868	1128	572	734	382	0.650709	0.667832	0.516721	0.516662	0.294397	0.438544
Edf1	1.20421	1.10563	0.098582	1128	572	1019	492	0.903369	0.86014	0.00939182	0.00887415	0.00271139	0.000279951
Npdc1	0.0204871	0.0154563	0.00503076	1128	572	31	11	0.0274823	0.0192308	0.384156	0.326664	0.305113	0.329497
Fbxw5	0.455797	0.486241	-0.0304446	1128	572	555	298	0.492021	0.520979	0.281493	0.281056	0.264417	0.267496
Slc25a13	0.809919	0.763909	0.04601	1128	572	834	414	0.739362	0.723776	0.529239	0.522838	0.0962552	0.200762
Ube2i	1.76678	1.8616	-0.0948171	1128	572	1116	567	0.989362	0.991259	0.909638	0.801886	7.06493e-05	0.000610635
Tsr3	0.436085	0.507119	-0.0710342	1128	572	536	312	0.475177	0.545455	0.0072113	0.00652373	0.00677687	0.000487489
Unkl	0.421628	0.496205	-0.0745766	1128	572	511	306	0.453014	0.534965	0.0016658	0.00145183	0.00225334	4.4591e-05
Lrrk1	0.686622	0.676593	0.0100288	1128	572	740	383	0.656028	0.66958	0.614701	0.588185	0.809001	0.829235
Aldh1a3	0.0322941	0.0256365	0.00665766	1128	572	44	11	0.0390071	0.0192308	0.0421084	0.0296192	0.0308965	0.00731778
Actn1	0.226622	0.184927	0.0416946	1128	572	309	131	0.273936	0.229021	0.052473	0.046515	0.0381113	0.0130035
Sirt2	0.434336	0.447901	-0.0135647	1128	572	563	279	0.499113	0.487762	0.695818	0.6814	0.735376	0.847325
Hnrnpl	1.87832	1.89169	-0.0133766	1128	572	1110	565	0.984043	0.987762	0.697424	0.671817	0.737311	0.843321
Nolc1	0.916172	0.902917	0.0132556	1128	572	883	442	0.782801	0.772727	0.680757	0.664861	0.779191	0.858766
Casd1	0.83371	0.807358	0.0263522	1128	572	847	430	0.750887	0.751748	1	1	0.299989	0.661179
Cnksr3	0.518319	0.499294	0.0190258	1128	572	614	310	0.544326	0.541958	0.967217	0.958911	0.558891	0.870215
Mtmr1	0.644424	0.647486	-0.00306179	1128	572	724	361	0.641844	0.631119	0.702889	0.66945	0.958622	0.926402
Hmgb3	1.21281	1.33559	-0.122777	1128	572	1001	518	0.887411	0.905594	0.286751	0.279468	0.000117949	0.000373146
Cyp2j9	0.392207	0.381025	0.0111817	1128	572	471	229	0.417553	0.40035	0.529448	0.498405	0.622563	0.673404
Abca1	0.807747	0.726387	0.0813597	1128	572	793	376	0.703014	0.657343	0.062255	0.0596958	0.014198	0.00684248
Nipsnap3b	0.550758	0.560823	-0.0100641	1128	572	641	333	0.568262	0.582168	0.620051	0.604	0.704833	0.789273
Lage3	0.999788	0.959174	0.0406138	1128	572	941	473	0.83422	0.826923	0.755492	0.731635	0.117009	0.29603
Ubl4a	0.625757	0.623886	0.00187038	1128	572	716	363	0.634752	0.634615	1	1	0.843597	0.987076
Gdi1	1.55711	1.42524	0.131867	1128	572	1094	534	0.969858	0.933566	0.000716355	0.00079589	3.43873e-05	5.0396e-07
Sash1	0.587294	0.523391	0.0639026	1128	572	664	316	0.588652	0.552448	0.168969	0.160902	0.0239406	0.0252664
Gadd45b	0.0245335	0.0277802	-0.00324671	1128	572	36	20	0.0319149	0.034965	0.849988	0.774144	0.732401	0.888704
Slamf1	0.535756	0.481795	0.0539616	1128	572	565	269	0.500887	0.47028	0.253695	0.238035	0.115115	0.125969
Zdhhc12	0.305795	0.262938	0.042857	1128	572	403	182	0.35727	0.318182	0.121415	0.117205	0.0592543	0.0414593
Endog	0.14616	0.114435	0.0317243	1128	572	206	84	0.182624	0.146853	0.0743516	0.0656873	0.0580069	0.0250339
Cybb	0.0573554	0.0361353	0.0212201	1128	572	58	17	0.0514184	0.0297203	0.0531767	0.0450012	0.0403403	0.0132729
Golga7	1.12288	1.15718	-0.0343029	1128	572	1002	521	0.888298	0.910839	0.175789	0.154244	0.221099	0.149316
Xk	0.392322	0.358454	0.0338674	1128	572	462	223	0.409574	0.38986	0.464957	0.463849	0.286956	0.401525
Pcolce2	0.0501691	0.0508974	-0.000728264	1128	572	46	28	0.0407801	0.048951	0.512882	0.451512	0.453633	0.529589
Cd48	0.138543	0.292142	-0.153599	1128	572	170	163	0.150709	0.284965	6.77248e-11	1.132e-10	4.43851e-12	2.51434e-20
Clpx	0.762554	0.745386	0.0171677	1128	572	809	414	0.717199	0.723776	0.819574	0.819283	0.559649	0.816045
Trabd	0.480202	0.497723	-0.0175218	1128	572	595	305	0.527482	0.533217	0.863119	0.837149	0.575363	0.833524
Dennd6b	0.226393	0.200754	0.0256391	1128	572	298	140	0.264184	0.244755	0.419776	0.411432	0.32959	0.406543
Cd83	0.0265276	0.0275328	-0.00100523	1128	572	38	13	0.0336879	0.0227273	0.270765	0.231761	0.220874	0.203338
Ager	0.0691846	0.060273	0.00891156	1128	572	95	42	0.0842199	0.0734266	0.497645	0.509283	0.434239	0.554847
Atf6b	0.321329	0.328408	-0.00707924	1128	572	424	223	0.375887	0.38986	0.611575	0.597159	0.660368	0.761294
Egfl8	0.0655076	0.0558574	0.00965023	1128	572	95	41	0.0842199	0.0716783	0.420235	0.395493	0.371092	0.428394
Notch4	0.0604873	0.0741274	-0.0136401	1128	572	90	53	0.0797872	0.0926573	0.417443	0.405271	0.344463	0.41447
Ppt2	0.607914	0.573552	0.0343618	1128	572	699	355	0.619681	0.620629	1	1	0.235227	0.575649
Rnf5	0.709041	0.685692	0.0233491	1128	572	775	389	0.687057	0.68007	0.812102	0.782531	0.434725	0.706996
Cacfd1	0.379842	0.398784	-0.0189415	1128	572	461	244	0.408688	0.426573	0.512369	0.498368	0.512438	0.603978
Hivep2	0.558636	0.541551	0.0170842	1128	572	590	304	0.52305	0.531469	0.781726	0.757919	0.774712	0.899803
Arnt	0.746757	0.77031	-0.0235528	1128	572	789	418	0.699468	0.730769	0.197983	0.193313	0.464944	0.306425
Itga2	0.0731948	0.11338	-0.0401855	1128	572	102	77	0.0904255	0.134615	0.00650406	0.00577015	0.00475199	0.000315443
Mocs2	0.757771	0.81128	-0.0535081	1128	572	821	429	0.727837	0.75	0.357301	0.352025	0.0662018	0.110909
Nat9	0.310946	0.336206	-0.0252598	1128	572	390	210	0.345745	0.367133	0.413232	0.390516	0.313973	0.37994
Lpl	0.0490098	0.0490698	-6.0074e-05	1128	572	68	28	0.0602837	0.048951	0.397954	0.374744	0.379141	0.419331
Atp6v0e	1.43927	1.32233	0.116936	1128	572	1087	546	0.963652	0.954545	0.435423	0.358784	1.00686e-05	4.88807e-05
Zfp318	0.338202	0.340331	-0.00212882	1128	572	415	214	0.367908	0.374126	0.843242	0.831635	0.871227	0.958001
Ttbk1	0.069698	0.0717949	-0.00209698	1128	572	100	55	0.0886525	0.0961538	0.675568	0.655812	0.621996	0.773689
Srf	0.440178	0.434281	0.00589747	1128	572	538	262	0.47695	0.458042	0.492337	0.47188	0.642724	0.665133
Gata3	0.328869	0.298801	0.0300673	1128	572	407	191	0.360816	0.333916	0.296628	0.282681	0.202545	0.22102
Lama5	0.157336	0.0909084	0.0664277	1128	572	215	64	0.190603	0.111888	4.68065e-05	2.98299e-05	3.50012e-05	2.26358e-08
Hspa8	3.2867	3.2845	0.00219724	1128	572	1128	572	1	1	NA	1	0.789506	0.976104
Serac1	0.0788658	0.079747	-0.000881212	1128	572	111	58	0.0984043	0.101399	0.913055	0.863933	0.871964	0.966709
Pdzd11	0.585781	0.612822	-0.0270411	1128	572	660	352	0.585106	0.615385	0.250356	0.249988	0.444184	0.355093
Psma2	1.97898	2.04548	-0.0664997	1128	572	1124	569	0.996454	0.994755	0.907659	0.693683	0.00398385	0.0190442
Mrpl32	0.767142	0.796087	-0.0289454	1128	572	835	424	0.740248	0.741259	1	1	0.358341	0.726096
Setdb1	0.586044	0.588741	-0.00269716	1128	572	687	347	0.609043	0.606643	0.965562	0.958073	0.913055	0.99181
Anxa9	0.0976129	0.0942033	0.00340955	1128	572	142	67	0.125887	0.117133	0.659079	0.639496	0.624147	0.765727
Prune1	0.292574	0.344939	-0.0523643	1128	572	380	217	0.336879	0.379371	0.0928716	0.0855237	0.0502645	0.0277248
Cers2	1.23614	1.18733	0.0488099	1128	572	1047	520	0.928191	0.909091	0.197013	0.180873	0.0694411	0.0675383
Capza2	1.84414	1.88446	-0.0403183	1128	572	1119	570	0.992021	0.996503	0.441904	0.352705	0.211424	0.268156
Plekho1	0.275924	0.283182	-0.00725788	1128	572	365	175	0.323582	0.305944	0.494653	0.473943	0.855484	0.771474
Vps45	0.445635	0.400497	0.0451376	1128	572	529	254	0.468972	0.444056	0.35635	0.354029	0.114443	0.170413
Prpf3	0.632997	0.645885	-0.0128875	1128	572	713	365	0.632092	0.638112	0.849162	0.831301	0.690733	0.892757
Anp32e	1.26194	1.25491	0.0070285	1128	572	1024	527	0.907801	0.921329	0.400247	0.365727	0.694685	0.602176
Aph1a	0.533484	0.565152	-0.0316684	1128	572	646	350	0.572695	0.611888	0.134125	0.130777	0.234809	0.13767
Tab2	1.72569	1.70396	0.0217319	1128	572	1114	561	0.987589	0.980769	0.37321	0.289542	0.623066	0.489355
Ppil4	0.789118	0.778299	0.0108195	1128	572	856	427	0.758865	0.746503	0.617021	0.59154	0.794062	0.824649
Cnih1	0.859946	0.825862	0.0340846	1128	572	884	434	0.783688	0.758741	0.270068	0.243464	0.296038	0.261635
Eps8	0.346859	0.30567	0.0411894	1128	572	402	187	0.356383	0.326923	0.249242	0.235693	0.165357	0.165438
Med22	0.48269	0.479955	0.00273488	1128	572	599	292	0.531028	0.51049	0.45337	0.440905	0.75088	0.69704
Abo	0.0602133	0.0604711	-0.00025782	1128	572	77	42	0.0682624	0.0734266	0.768971	0.688483	0.719527	0.843351
Surf1	0.743367	0.753334	-0.00996722	1128	572	806	402	0.714539	0.702797	0.654276	0.611057	0.756311	0.818867
Med28	1.16821	1.11442	0.0537912	1128	572	1040	518	0.921986	0.905594	0.288509	0.265798	0.0358311	0.0538474
Qdpr	1.13586	1.09615	0.0397087	1128	572	1006	492	0.891844	0.86014	0.0673267	0.0574482	0.246281	0.0743944
Gnrh1	0.0223306	0.0118209	0.0105096	1128	572	33	8	0.0292553	0.013986	0.0764406	0.0645833	0.0539623	0.023208
Sqstm1	0.879157	0.907297	-0.0281405	1128	572	896	468	0.794326	0.818182	0.2702	0.273193	0.30181	0.288215
Nfe2l2	0.910633	0.882085	0.0285483	1128	572	900	442	0.797872	0.772727	0.254903	0.232252	0.362299	0.292421
Rxra	0.226836	0.225103	0.00173295	1128	572	301	156	0.266844	0.272727	0.840982	0.816944	0.981238	0.978874
Adamtsl4	0.0750735	0.0517904	0.023283	1128	572	110	36	0.0975177	0.0629371	0.020733	0.017052	0.0184859	0.00285661
Cd5l	0.0637556	0.0720768	-0.00832122	1128	572	69	34	0.0611702	0.0594406	0.973144	0.914832	0.92665	0.987769
Prpsap1	0.617049	0.601511	0.0155379	1128	572	697	347	0.617908	0.606643	0.690572	0.673272	0.583195	0.759712
Ncapg	0.235698	0.207448	0.0282504	1128	572	252	110	0.223404	0.192308	0.156447	0.149395	0.163394	0.115039
Lcorl	0.685844	0.731209	-0.0453656	1128	572	719	389	0.637411	0.68007	0.0909218	0.0848399	0.12694	0.0595669
Lta4h	1.39205	1.36213	0.0299204	1128	572	1078	538	0.955674	0.940559	0.214894	0.192677	0.52997	0.335101
Amdhd1	0.0442444	0.0297008	0.0145436	1128	572	61	21	0.054078	0.0367133	0.144539	0.120766	0.116439	0.0740257
Dstn	0.977105	0.997049	-0.019944	1128	572	965	487	0.855496	0.851399	0.878038	0.827556	0.381922	0.680108
H2afy	2.12947	2.24545	-0.115975	1128	572	1114	567	0.987589	0.991259	0.662839	0.628596	0.000203077	0.00127222
Gtf2ird2	0.29536	0.300743	-0.00538336	1128	572	380	195	0.336879	0.340909	0.911072	0.870863	0.83052	0.957589
Bola1	0.534916	0.613411	-0.0784948	1128	572	614	349	0.544326	0.61014	0.0112285	0.00967506	0.00511556	0.000540154
Gatsl2	0.409566	0.350964	0.0586024	1128	572	470	213	0.416667	0.372378	0.087709	0.0840773	0.0457846	0.0252517
Fcgr1	0.0507459	0.0416129	0.00913298	1128	572	64	31	0.0567376	0.0541958	0.91729	0.911146	0.794066	0.957668
Ncf1	0.243319	0.22266	0.0206591	1128	572	288	141	0.255319	0.246503	0.736639	0.723072	0.565433	0.774528
Adss	1.48009	1.45387	0.0262144	1128	572	1096	547	0.971631	0.956294	0.12919	0.116076	0.442624	0.203896
Il17rb	0.0273399	0.0273684	-2.84662e-05	1128	572	41	22	0.0363475	0.0384615	0.934522	0.892014	0.833704	0.963916
Cacna1d	0.0838885	0.0577563	0.0261322	1128	572	98	36	0.0868794	0.0629371	0.101892	0.0870007	0.0805018	0.0417513
Actr8	0.549694	0.597749	-0.0480549	1128	572	653	340	0.578901	0.594406	0.574942	0.566844	0.112414	0.239161
Fnta	0.863555	0.836872	0.026683	1128	572	842	420	0.746454	0.734266	0.628207	0.597642	0.459976	0.629893
Skiv2l2	0.796967	0.761728	0.0352389	1128	572	843	422	0.74734	0.737762	0.712265	0.680746	0.1554	0.343421
Lbp	0.740436	0.726478	0.0139582	1128	572	781	398	0.692376	0.695804	0.928922	0.911393	0.545124	0.844361
Celsr1	0.280682	0.232142	0.0485401	1128	572	354	151	0.31383	0.263986	0.0385618	0.0376283	0.0289541	0.00852206
Fli1	2.10425	1.97268	0.131571	1128	572	1121	565	0.993794	0.987762	0.309468	0.254691	2.65927e-05	8.73884e-05
Stard13	0.127085	0.0714048	0.0556805	1128	572	176	55	0.156028	0.0961538	0.000870957	0.000558898	0.000428428	3.88981e-06
Tenm1	0.0272465	0.0350292	-0.00778276	1128	572	41	26	0.0363475	0.0454545	0.435423	0.358784	0.360313	0.393746
Diexf	0.271809	0.267334	0.00447589	1128	572	364	182	0.322695	0.318182	0.893924	0.869129	0.848916	0.962157
Syt14	0.212051	0.164128	0.0479235	1128	572	258	104	0.228723	0.181818	0.0300508	0.0281305	0.0228813	0.0053735
H2-M3	0.41105	0.387013	0.0240378	1128	572	480	241	0.425532	0.421329	0.909427	0.876326	0.459972	0.769331
Lonrf3	0.0960687	0.092164	0.00390466	1128	572	132	60	0.117021	0.104895	0.505873	0.516574	0.499518	0.607589
Atp5e	1.81862	1.83281	-0.0141934	1128	572	1122	568	0.994681	0.993007	0.92764	0.740475	0.576331	0.790159
Nelfcd	0.636999	0.614529	0.0224701	1128	572	722	368	0.640071	0.643357	0.93628	0.914828	0.556802	0.852987
Tubb1	0.032058	0.0200976	0.0119604	1128	572	48	15	0.0425532	0.0262238	0.121579	0.103348	0.0929432	0.0542269
Ctsz	0.861116	0.786059	0.0750572	1128	572	860	413	0.762411	0.722028	0.0792797	0.0758042	0.0196278	0.0111745
Prelid3b	0.499041	0.505421	-0.00638023	1128	572	586	306	0.519504	0.534965	0.581101	0.571914	0.761825	0.797679
Ube2a	0.618259	0.656921	-0.0386626	1128	572	720	373	0.638298	0.652098	0.611769	0.592414	0.194687	0.364449
Slc25a5	2.3131	2.29948	0.0136188	1128	572	1126	570	0.998227	0.996503	0.870299	0.606481	0.542991	0.695097
Ppdpf	1.24496	1.21807	0.0268904	1128	572	1047	520	0.928191	0.909091	0.197013	0.180873	0.469718	0.294434
Pls3	0.16521	0.16026	0.00495001	1128	572	226	110	0.200355	0.192308	0.74199	0.747299	0.718627	0.870902
Mpped2	0.460297	0.44602	0.014277	1128	572	484	244	0.429078	0.426573	0.962719	0.958639	0.77991	0.965082
Nkap	0.56421	0.545711	0.0184991	1128	572	667	324	0.591312	0.566434	0.351895	0.348806	0.491306	0.473656
Ndufa1	1.0477	1.04481	0.00289514	1128	572	972	491	0.861702	0.858392	0.910742	0.882233	0.895326	0.976194
E2f3	0.935658	0.881801	0.0538573	1128	572	879	434	0.779255	0.758741	0.372448	0.358633	0.0928853	0.146633
Cr1l	1.68251	1.62522	0.0572887	1128	572	1102	553	0.97695	0.966783	0.282824	0.262471	0.0636955	0.0851169
Ppfibp1	0.204513	0.209874	-0.0053609	1128	572	270	142	0.239362	0.248252	0.730632	0.719351	0.711403	0.85458
Cd46	0.228122	0.201669	0.0264533	1128	572	287	134	0.254433	0.234266	0.39491	0.373013	0.304466	0.360622
Cd34	1.36776	1.63011	-0.262346	1128	572	1044	548	0.925532	0.958042	0.0127236	0.00853182	9.77163e-17	3.55392e-17
Plgrkt	1.47675	1.59781	-0.121063	1128	572	1079	557	0.95656	0.973776	0.103685	0.0809669	1.2092e-05	1.45258e-05
Cd274	0.569581	0.575771	-0.00618931	1128	572	638	321	0.565603	0.561189	0.903168	0.876676	0.959329	0.986634
Pdcd1lg2	0.134136	0.165214	-0.0310782	1128	572	186	107	0.164894	0.187063	0.282115	0.276868	0.186771	0.204883
Gtf3a	0.767891	0.741957	0.0259346	1128	572	795	397	0.704787	0.694056	0.68867	0.654051	0.327114	0.543862
Mtif3	0.271981	0.266646	0.00533467	1128	572	360	182	0.319149	0.318182	1	1	0.9265	0.99723
Lnx2	0.19765	0.193824	0.00382664	1128	572	274	129	0.242908	0.225524	0.461748	0.433477	0.554094	0.582775
Dyrk3	0.171241	0.17631	-0.00506887	1128	572	224	120	0.198582	0.20979	0.63148	0.60941	0.685633	0.782463
Mapkapk2	0.678739	0.6662	0.0125396	1128	572	771	379	0.683511	0.662587	0.41424	0.410569	0.641955	0.615019
Il10	0.0518734	0.0559485	-0.00407514	1128	572	79	45	0.0700355	0.0786713	0.583494	0.553857	0.533373	0.655633
Lamp2	1.0697	1.07971	-0.0100142	1128	572	980	511	0.868794	0.893357	0.167866	0.159512	0.960132	0.440515
Atxn10	1.39502	1.37328	0.0217462	1128	572	1079	546	0.95656	0.954545	0.947247	0.900621	0.304348	0.628861
Foxred2	0.278719	0.279956	-0.00123695	1128	572	362	184	0.320922	0.321678	1	1	0.92663	0.99724
Eif3d	1.41378	1.43453	-0.0207469	1128	572	1086	547	0.962766	0.956294	0.60576	0.512113	0.287202	0.429
H3f3b	3.20151	3.30262	-0.101112	1128	572	1128	572	1	1	NA	1	1.68975e-05	0.000202573
Nup50	0.573417	0.583698	-0.0102808	1128	572	672	350	0.595745	0.611888	0.555273	0.52975	0.927434	0.840473
Phf21b	0.0614945	0.0670409	-0.00554638	1128	572	84	45	0.0744681	0.0786713	0.831866	0.771604	0.742073	0.891856
Ift27	0.300658	0.268688	0.0319702	1128	572	400	178	0.35461	0.311189	0.0833521	0.082904	0.0916055	0.044658
Pacsin2	0.70558	0.654443	0.0511364	1128	572	781	386	0.692376	0.674825	0.495436	0.472273	0.0684506	0.14327
Ttll12	0.282704	0.299141	-0.016437	1128	572	373	195	0.330674	0.340909	0.712623	0.703317	0.461048	0.689448
Scube1	0.0299495	0.0190917	0.0108578	1128	572	37	14	0.0328014	0.0244755	0.423479	0.370892	0.332522	0.381445
Tox4	0.871307	0.893885	-0.0225771	1128	572	898	463	0.796099	0.809441	0.557699	0.563223	0.5164	0.650033
Mrps18c	1.08437	1.06363	0.0207326	1128	572	985	486	0.873227	0.84965	0.204023	0.201119	0.628459	0.387824
Srsf6	1.58643	1.57294	0.0134976	1128	572	1111	562	0.984929	0.982517	0.86461	0.686379	0.458592	0.678614
Plcg1	0.822522	0.801471	0.0210514	1128	572	855	420	0.757979	0.734266	0.313644	0.286684	0.566476	0.457592
Kctd2	0.298169	0.255627	0.0425419	1128	572	386	176	0.342199	0.307692	0.169301	0.15644	0.0841922	0.0701981
Kctd5	0.34523	0.370738	-0.0255084	1128	572	442	242	0.391844	0.423077	0.234636	0.228702	0.299601	0.252195
Etaa1	0.300681	0.303371	-0.0026893	1128	572	394	200	0.349291	0.34965	1	1	0.968348	0.999494
Sdc4	0.0442444	0.0370627	0.00718171	1128	572	64	30	0.0567376	0.0524476	0.799969	0.822377	0.688497	0.888262
Nbr1	1.0362	1.05388	-0.0176749	1128	572	963	482	0.853723	0.842657	0.594805	0.565472	0.514601	0.65021
Cyth1	0.456406	0.473528	-0.0171222	1128	572	547	292	0.484929	0.51049	0.344826	0.329612	0.516244	0.471517
Rnd3	0.0247885	0.0258378	-0.0010493	1128	572	38	19	0.0336879	0.0332168	1	1	0.96055	0.999211
Brca1	0.470475	0.455401	0.0150746	1128	572	440	221	0.390071	0.386364	0.92391	0.916155	0.677568	0.916744
Nt5c3b	0.943581	0.889252	0.0543289	1128	572	914	460	0.810284	0.804196	0.813379	0.794313	0.0462386	0.158085
Coa3	1.10753	1.0549	0.0526328	1128	572	991	495	0.878546	0.865385	0.486676	0.44001	0.0397758	0.0883043
Med24	0.750044	0.798581	-0.0485364	1128	572	741	379	0.656915	0.662587	0.857969	0.828741	0.864475	0.95534
Psmd3	0.941516	0.962855	-0.021339	1128	572	923	464	0.818262	0.811189	0.772324	0.740705	0.36863	0.627492
Exosc10	0.803124	0.856515	-0.0533912	1128	572	841	445	0.745567	0.777972	0.158233	0.151331	0.0808032	0.0660805
Glod4	1.26265	1.30209	-0.0394438	1128	572	1026	525	0.909574	0.917832	0.632549	0.587573	0.162415	0.319632
Vps53	0.581519	0.544307	0.0372124	1128	572	686	324	0.608156	0.566434	0.108939	0.105193	0.214246	0.108011
Taok1	1.11726	1.13406	-0.0167978	1128	572	981	503	0.869681	0.879371	0.624304	0.590446	0.514301	0.665585
Dnttip1	0.827438	0.794511	0.0329266	1128	572	856	419	0.758865	0.732517	0.260104	0.236494	0.220623	0.206259
Acot8	0.440441	0.455021	-0.0145794	1128	572	534	280	0.473404	0.48951	0.564113	0.537885	0.645886	0.714712
Mpp2	0.0628991	0.0396922	0.0232068	1128	572	92	31	0.0815603	0.0541958	0.050148	0.0470864	0.0369935	0.0128078
Vtn	0.0318974	0.0432586	-0.0113612	1128	572	42	24	0.037234	0.041958	0.731178	0.690387	0.61657	0.789232
Nlk	0.681528	0.700398	-0.0188698	1128	572	731	371	0.64805	0.648601	1	1	0.613944	0.913457
Traf4	0.220732	0.190392	0.0303398	1128	572	299	132	0.265071	0.230769	0.139644	0.125625	0.116043	0.0762171
Aldoc	0.34267	0.343916	-0.00124639	1128	572	409	215	0.362589	0.375874	0.628577	0.594789	0.801633	0.829947
Rpl19	3.74687	3.75776	-0.0108928	1128	572	1128	572	1	1	NA	1	0.30291	0.664681
Nek8	0.243983	0.270991	-0.0270076	1128	572	323	179	0.286348	0.312937	0.280457	0.260879	0.255628	0.247261
Cacnb4	0.0192943	0.0361282	-0.0168339	1128	572	26	25	0.0230496	0.0437063	0.0272009	0.0233828	0.0185224	0.0037873
Plxdc1	0.0274466	0.0369499	-0.00950328	1128	572	33	26	0.0292553	0.0454545	0.113195	0.0928578	0.0889278	0.0478664
Arl5b	0.328253	0.308075	0.0201778	1128	572	411	209	0.364362	0.365385	1	1	0.590611	0.901625
Zfp207	1.84991	1.85086	-0.000947076	1128	572	1123	567	0.995567	0.991259	0.446028	0.318752	0.788817	0.598562
Psmd11	1.02616	1.04531	-0.019155	1128	572	982	493	0.870567	0.861888	0.672126	0.649604	0.314482	0.528744
Timp2	0.330964	0.347019	-0.0160547	1128	572	420	223	0.37234	0.38986	0.515114	0.491711	0.507416	0.595883
Zc3h18	0.521607	0.495306	0.0263008	1128	572	627	307	0.555851	0.536713	0.485327	0.470332	0.352963	0.464114
Top2b	1.34402	1.40423	-0.0602094	1128	572	1066	542	0.945035	0.947552	0.917729	0.909811	0.0187076	0.0863501
Rarb	0.139463	0.0864834	0.0529793	1128	572	178	58	0.157801	0.101399	0.00191082	0.00138448	0.00124586	2.46144e-05
Igfbp4	0.787226	0.834794	-0.0475687	1128	572	800	413	0.70922	0.722028	0.6205	0.609537	0.11003	0.248287
Cdc6	0.270758	0.253299	0.0174587	1128	572	295	152	0.261525	0.265734	0.898162	0.861273	0.933975	0.979486
Suz12	0.762543	0.719535	0.0430085	1128	572	811	388	0.718972	0.678322	0.0928132	0.091187	0.1867	0.0863676
Atad5	0.387699	0.337185	0.0505139	1128	572	428	202	0.379433	0.353147	0.31385	0.312653	0.136935	0.177714
Crlf3	1.78921	1.80656	-0.0173461	1128	572	1117	569	0.990248	0.994755	0.491716	0.406813	0.585751	0.580063
Tns4	0.0172058	0.0169651	0.00024064	1128	572	28	14	0.0248227	0.0244755	1	1	0.965411	0.999395
Tnfaip1	0.200795	0.182413	0.0183826	1128	572	263	123	0.233156	0.215035	0.43455	0.425923	0.371536	0.449989
Abr	0.738908	0.717596	0.0213125	1128	572	789	398	0.699468	0.695804	0.92067	0.910972	0.406902	0.738545
Rab11fip4	0.026632	0.0213094	0.00532262	1128	572	41	17	0.0363475	0.0297203	0.568781	0.57207	0.474418	0.62535
Slc35c2	0.591674	0.590695	0.000979031	1128	572	674	357	0.597518	0.624126	0.313192	0.293867	0.966021	0.641345
Elmo2	0.537219	0.48668	0.0505387	1128	572	649	307	0.575355	0.536713	0.142726	0.133729	0.0626481	0.0484421
Wsb1	0.987876	1.01883	-0.0309508	1128	572	950	491	0.842199	0.858392	0.419991	0.392356	0.407898	0.453289
Ttpal	0.389303	0.39256	-0.00325742	1128	572	485	248	0.429965	0.433566	0.928392	0.917461	0.90792	0.985204
Rhot1	0.684404	0.705959	-0.0215559	1128	572	749	398	0.664007	0.695804	0.204981	0.189091	0.642475	0.377574
Ada	0.194103	0.191008	0.00309497	1128	572	265	136	0.234929	0.237762	0.944547	0.903857	0.969757	0.992042
Serinc3	3.18799	3.20062	-0.0126245	1128	572	1128	572	1	1	NA	1	0.861992	0.990006
Tha1	0.25598	0.301114	-0.0451336	1128	572	321	178	0.284574	0.311189	0.279146	0.260026	0.144662	0.161008
Pgs1	0.263821	0.282196	-0.018375	1128	572	345	186	0.305851	0.325175	0.449099	0.438218	0.407857	0.486482
Birc5	0.330959	0.290176	0.0407831	1128	572	244	118	0.216312	0.206294	0.678831	0.661009	0.493966	0.691978
Afmid	0.0755946	0.0641341	0.0114605	1128	572	110	48	0.0975177	0.0839161	0.409802	0.3781	0.356491	0.404913
Pigt	0.897443	0.912654	-0.015211	1128	572	902	463	0.799645	0.809441	0.677986	0.651933	0.652807	0.789159
Wfdc2	0.317977	0.207186	0.110792	1128	572	370	131	0.328014	0.229021	2.9951e-05	2.33465e-05	9.22271e-06	5.00807e-09
Dbndd2	0.0427132	0.0324215	0.0102918	1128	572	65	25	0.0576241	0.0437063	0.272949	0.252506	0.227064	0.221247
Slc12a5	0.0452184	0.0268654	0.018353	1128	572	66	21	0.0585106	0.0367133	0.0701984	0.0619452	0.0523599	0.021832
Ghdc	0.0823078	0.0785845	0.00372326	1128	572	120	56	0.106383	0.0979021	0.646886	0.614084	0.615337	0.745614
Pltp	0.0261402	0.017674	0.00846621	1128	572	35	13	0.0310284	0.0227273	0.411437	0.357154	0.32845	0.368692
Slc12a7	0.281828	0.258851	0.0229769	1128	572	374	177	0.33156	0.309441	0.386561	0.380361	0.313682	0.372972
Ctsa	0.880119	0.884704	-0.00458431	1128	572	908	455	0.804965	0.795455	0.688901	0.652521	0.816864	0.868395
Zswim1	0.123215	0.125003	-0.00178805	1128	572	166	87	0.147163	0.152098	0.84304	0.828758	0.783056	0.929562
Slc12a4	0.0470147	0.0384804	0.00853422	1128	572	71	30	0.0629433	0.0524476	0.449405	0.447444	0.385039	0.475264
Myo1c	0.580902	0.60404	-0.0231378	1128	572	665	350	0.589539	0.611888	0.403515	0.402491	0.590552	0.579203
Crk	1.02173	1.01313	0.00859876	1128	572	957	485	0.848404	0.847902	1	1	0.588426	0.900471
Cox7c	2.43203	2.43102	0.00100782	1128	572	1128	572	1	1	NA	1	0.880042	0.992499
Pitpna	1.35278	1.33103	0.021742	1128	572	1050	529	0.930851	0.924825	0.721272	0.689808	0.507218	0.717315
Mlx	0.322239	0.310271	0.0119683	1128	572	415	210	0.367908	0.367133	1	1	0.798021	0.978071
Retreg3	0.701269	0.617078	0.0841911	1128	572	765	362	0.678191	0.632867	0.0697279	0.0649734	0.00241832	0.00153331
Dhx58	0.756803	0.681269	0.0755347	1128	572	769	375	0.681738	0.655594	0.302573	0.2986	0.0149437	0.0286121
Rab5a	0.60529	0.61328	-0.00798915	1128	572	696	366	0.617021	0.63986	0.386535	0.367898	0.726408	0.619897
Nkiras2	0.440207	0.443175	-0.00296824	1128	572	541	276	0.47961	0.482517	0.950559	0.918243	0.979452	0.994758
Ppp2r5c	1.37796	1.39577	-0.0178094	1128	572	1086	547	0.962766	0.956294	0.60576	0.512113	0.513279	0.614072
Ift52	0.746323	0.773963	-0.0276404	1128	572	812	412	0.719858	0.72028	1	1	0.353777	0.721383
Mybl2	0.160815	0.141745	0.0190696	1128	572	174	79	0.154255	0.138112	0.417058	0.387886	0.362596	0.416525
Eya2	1.50196	1.37612	0.125843	1128	572	1074	532	0.952128	0.93007	0.0770786	0.0718448	0.000208427	0.000181327
B4galt5	0.345956	0.364099	-0.0181427	1128	572	431	227	0.382092	0.396853	0.59078	0.562485	0.437155	0.590846
Hnf4a	0.11678	0.200996	-0.0842164	1128	572	149	123	0.132092	0.215035	1.4402e-05	1.78928e-05	6.37856e-06	2.727e-09
Cadps2	0.331798	0.222406	0.109392	1128	572	389	138	0.344858	0.241259	1.64395e-05	1.13551e-05	5.34789e-06	1.48928e-09
Ddx27	0.665919	0.649475	0.0164438	1128	572	748	382	0.663121	0.667832	0.888606	0.870509	0.699658	0.911055
Cyth3	0.531294	0.480646	0.0506481	1128	572	622	292	0.551418	0.51049	0.121671	0.110908	0.0613137	0.0407385
Cyth4	1.15309	1.09371	0.0593759	1128	572	1013	505	0.89805	0.882867	0.382318	0.361285	0.0392144	0.074476
Rrp7a	0.792263	0.780496	0.0117671	1128	572	864	432	0.765957	0.755245	0.667177	0.629877	0.630835	0.764078
Cyb5r3	0.694612	0.622679	0.071933	1128	572	768	366	0.680851	0.63986	0.10099	0.0916701	0.0111717	0.00807404
Ints2	0.352801	0.321108	0.0316931	1128	572	444	218	0.393617	0.381119	0.655088	0.635889	0.306216	0.513319
Med13l	1.38692	1.36482	0.0221071	1128	572	1051	531	0.931738	0.928322	0.872204	0.840012	0.472874	0.763959
Hist1h2bc	0.629582	0.922856	-0.293274	1128	572	541	329	0.47961	0.575175	0.000239503	0.000216198	1.05912e-07	5.83896e-10
Baiap2l2	0.027861	0.0190917	0.00876928	1128	572	43	14	0.0381206	0.0244755	0.182158	0.15534	0.143255	0.106933
Mafk	0.277699	0.318469	-0.0407698	1128	572	372	209	0.329787	0.365385	0.15912	0.144494	0.115871	0.085217
Med1	0.935835	0.975057	-0.0392215	1128	572	930	468	0.824468	0.818182	0.800062	0.788271	0.0811866	0.23992
Erbb3	0.0492238	0.0747211	-0.0254972	1128	572	67	46	0.0593972	0.0804196	0.123296	0.121743	0.097164	0.0643168
Stard3	0.362374	0.400502	-0.0381288	1128	572	455	254	0.403369	0.444056	0.119819	0.11836	0.143111	0.0860172
Mfng	1.44267	1.4084	0.0342712	1128	572	1091	547	0.967199	0.956294	0.319061	0.274246	0.233447	0.239988
Vmp1	1.62157	1.56009	0.0614802	1128	572	1104	550	0.978723	0.961538	0.0567542	0.0562	0.129822	0.0431953
Uchl5	1.30863	1.35237	-0.0437395	1128	572	1028	540	0.911348	0.944056	0.0223016	0.016584	0.331436	0.0340986
Glrx2	0.830091	0.80391	0.0261816	1128	572	844	417	0.748227	0.729021	0.425872	0.411739	0.435524	0.4875
Trove2	0.317771	0.303002	0.0147685	1128	572	401	204	0.355496	0.356643	1	1	0.753346	0.966717
Stk4	1.34601	1.33805	0.00795766	1128	572	1057	535	0.937057	0.935315	0.972942	0.916304	0.732076	0.938642
Zcchc10	0.310632	0.286499	0.0241332	1128	572	404	187	0.358156	0.326923	0.221023	0.215196	0.229196	0.197751
Psmb6	1.68094	1.71987	-0.0389354	1128	572	1122	565	0.994681	0.987762	0.210332	0.143456	0.0933828	0.0711717
Spag7	1.25322	1.29586	-0.0426443	1128	572	1038	541	0.920213	0.945804	0.0658818	0.0577166	0.212448	0.0662291
Pfn1	2.62088	2.65515	-0.0342722	1128	572	1124	569	0.996454	0.994755	0.907659	0.693683	0.132172	0.310758
Tomm34	0.794701	0.820846	-0.0261452	1128	572	857	436	0.759752	0.762238	0.957452	0.952053	0.31955	0.666253
Ywhab	1.36058	1.32115	0.0394302	1128	572	1068	535	0.946809	0.935315	0.39271	0.375976	0.140504	0.208175
Ksr1	0.628612	0.621349	0.00726265	1128	572	682	350	0.60461	0.611888	0.812061	0.792845	0.789325	0.919134
Gpx3	0.0492076	0.0605918	-0.0113842	1128	572	64	43	0.0567376	0.0751748	0.169648	0.140403	0.146852	0.10065
Anxa6	1.09879	1.16558	-0.0667952	1128	572	960	511	0.851064	0.893357	0.0193783	0.0161096	0.0655607	0.00829412
Il12rb2	0.205455	0.234203	-0.028748	1128	572	276	151	0.244681	0.263986	0.419075	0.407433	0.283831	0.365112
Zkscan6	0.293105	0.27145	0.0216547	1128	572	383	191	0.339539	0.333916	0.859218	0.828331	0.525792	0.797539
Kpna2	0.349414	0.297049	0.0523653	1128	572	395	166	0.350177	0.29021	0.0150997	0.0140118	0.0213484	0.00272645
Smurf2	0.856626	0.85702	-0.000394528	1128	572	849	440	0.75266	0.769231	0.487634	0.472206	0.963353	0.813216
Cep95	0.568602	0.581764	-0.0131624	1128	572	628	336	0.556738	0.587413	0.248375	0.23384	0.53539	0.385337
Vezf1	1.1415	1.17336	-0.0318545	1128	572	999	517	0.885638	0.903846	0.289528	0.282929	0.393964	0.356022
Cuedc1	0.623838	0.640386	-0.0165475	1128	572	710	365	0.629433	0.638112	0.766119	0.749545	0.665989	0.846011
Srsf1	1.54231	1.59205	-0.0497379	1128	572	1101	563	0.976064	0.984266	0.351551	0.29131	0.0877008	0.119238
Abi3	0.816332	0.761826	0.054506	1128	572	830	402	0.735816	0.702797	0.166763	0.151332	0.102934	0.0804086
Shroom1	0.0736005	0.0430306	0.0305699	1128	572	108	32	0.0957447	0.0559441	0.00638679	0.00493684	0.00491972	0.00028236
Kif3a	0.477601	0.448388	0.0292128	1128	572	566	280	0.501773	0.48951	0.669768	0.644327	0.288657	0.498836
2008-09-01	0.48214	0.483386	-0.00124635	1128	572	589	304	0.522163	0.531469	0.755314	0.719357	0.855977	0.914337
Mtmr4	0.30927	0.314653	-0.00538284	1128	572	398	205	0.352837	0.358392	0.863007	0.830222	0.789404	0.932305
Mrm1	0.333889	0.37079	-0.0369006	1128	572	402	234	0.356383	0.409091	0.0385459	0.0385362	0.0759217	0.0199951
Mapt	0.183116	0.183488	-0.000371388	1128	572	212	112	0.187943	0.195804	0.745507	0.695476	0.824871	0.892463
Kansl1	1.52904	1.57548	-0.0464399	1128	572	1084	552	0.960993	0.965035	0.780341	0.787638	0.117204	0.312259
Gid4	0.577151	0.548218	0.0289338	1128	572	670	328	0.593972	0.573427	0.446777	0.43437	0.197256	0.296213
Myo1b	0.0652888	0.0517191	0.0135697	1128	572	90	35	0.0797872	0.0611888	0.19709	0.170261	0.168297	0.130448
Dhx40	0.200105	0.160807	0.0392982	1128	572	249	103	0.220745	0.18007	0.0584529	0.0572789	0.0479516	0.0189444
Ypel2	0.26862	0.210053	0.058567	1128	572	336	139	0.297872	0.243007	0.0200771	0.0189631	0.0118944	0.00211953
Akap1	0.170881	0.147178	0.0237034	1128	572	236	103	0.20922	0.18007	0.17476	0.158266	0.170223	0.124307
Nol11	0.544941	0.548407	-0.00346613	1128	572	647	334	0.573582	0.583916	0.722149	0.716148	0.808872	0.895545
Derl2	0.365124	0.326365	0.0387586	1128	572	449	211	0.39805	0.368881	0.265559	0.247142	0.141331	0.152096
C1qbp	1.06884	1.10055	-0.0317099	1128	572	918	459	0.81383	0.802448	0.6172	0.600767	0.298841	0.487864
Rpain	0.827371	0.770262	0.057109	1128	572	844	416	0.748227	0.727273	0.382419	0.349261	0.0773531	0.124581
6330403K07Rik	0.198934	0.146562	0.0523721	1128	572	251	100	0.222518	0.174825	0.025612	0.022457	0.0149565	0.00302249
Chd3	1.14386	1.15519	-0.0113253	1128	572	966	499	0.856383	0.872378	0.407413	0.413376	0.857598	0.722144
Kdm6b	0.527449	0.573788	-0.0463387	1128	572	617	337	0.546986	0.589161	0.108712	0.0983201	0.0862001	0.0489071
Appbp2	0.949684	0.923716	0.0259673	1128	572	935	458	0.828901	0.800699	0.173347	0.161321	0.486181	0.27808
Ncor1	1.62232	1.63529	-0.0129658	1128	572	1107	562	0.981383	0.982517	1	1	0.60127	0.907143
Trpv2	0.423062	0.461321	-0.0382592	1128	572	514	275	0.455674	0.480769	0.352955	0.328738	0.228752	0.269787
Cenpv	0.0782503	0.0775569	0.00069344	1128	572	115	56	0.10195	0.0979021	0.859604	0.864545	0.817595	0.952081
Pcgf2	0.224503	0.191278	0.0332249	1128	572	300	130	0.265957	0.227273	0.0939961	0.0869889	0.0792115	0.0411888
Cwc25	0.269142	0.286057	-0.0169144	1128	572	367	195	0.325355	0.340909	0.555457	0.548446	0.462507	0.601621
Pip4k2b	0.40614	0.406845	-0.000704349	1128	572	498	260	0.441489	0.454545	0.645456	0.642167	0.923462	0.902887
Trim37	0.651978	0.579617	0.0723606	1128	572	732	334	0.648936	0.583916	0.0102783	0.00932749	0.0149574	0.00137804
Ctdnep1	0.626922	0.601647	0.0252747	1128	572	727	360	0.644504	0.629371	0.575117	0.556693	0.337633	0.502137
Elp5	0.718485	0.696111	0.0223733	1128	572	783	392	0.694149	0.685315	0.751268	0.738935	0.335321	0.593486
Gabarap	1.34378	1.29575	0.0480343	1128	572	1075	537	0.953014	0.938811	0.257183	0.246342	0.127424	0.140039
Cldn7	0.0418327	0.0327185	0.00911419	1128	572	62	27	0.0549645	0.0472028	0.572989	0.564959	0.48138	0.626079
2810408A11Rik	0.147411	0.139127	0.00828373	1128	572	194	100	0.171986	0.174825	0.93751	0.892154	0.96746	0.990173
Phf23	0.511971	0.471375	0.0405958	1128	572	604	293	0.535461	0.512238	0.392642	0.382235	0.166282	0.238713
Acadvl	0.728629	0.689343	0.0392868	1128	572	791	375	0.701241	0.655594	0.0628035	0.0600934	0.226602	0.0721228
Dnah11	0.0674555	0.0587839	0.00867159	1128	572	99	44	0.087766	0.0769231	0.503765	0.461357	0.446418	0.531389
G3bp1	1.71375	1.72344	-0.00969294	1128	572	1113	567	0.986702	0.991259	0.558373	0.483405	0.753741	0.732225
Atox1	1.11703	1.06211	0.0549224	1128	572	1015	494	0.899823	0.863636	0.0314707	0.0281975	0.0561744	0.0117972
Sparc	0.0290438	0.0214025	0.0076413	1128	572	40	14	0.035461	0.0244755	0.282821	0.244546	0.2258	0.215156
Mief2	0.0716526	0.0658488	0.00580376	1128	572	108	50	0.0957447	0.0874126	0.637877	0.597117	0.574377	0.709987
Tada2a	0.366677	0.301062	0.065615	1128	572	448	190	0.397163	0.332168	0.0104047	0.00939284	0.00601247	0.000608889
Ikzf1	1.66538	1.7463	-0.0809196	1128	572	1096	559	0.971631	0.977273	0.599742	0.527715	0.00306226	0.0120033
Pnpo	0.658715	0.616684	0.0420311	1128	572	713	351	0.632092	0.613636	0.490194	0.458314	0.110333	0.201482
Cog1	0.333724	0.327741	0.00598321	1128	572	441	221	0.390957	0.386364	0.895852	0.874603	0.783168	0.944146
Cbx1	1.874	1.90955	-0.0355481	1128	572	1117	569	0.990248	0.994755	0.491716	0.406813	0.333818	0.406937
Cdk5rap3	0.772375	0.706553	0.0658221	1128	572	815	399	0.722518	0.697552	0.307905	0.281181	0.02012	0.0349331
Copz2	0.116049	0.100284	0.0157646	1128	572	166	70	0.147163	0.122378	0.18607	0.181459	0.172686	0.13985
Slc25a39	0.651696	0.644069	0.00762681	1128	572	692	358	0.613475	0.625874	0.656862	0.634788	0.709397	0.809581
Sp2	0.372768	0.362816	0.00995158	1128	572	470	228	0.416667	0.398601	0.507172	0.497714	0.583838	0.649706
Aatf	0.843011	0.838551	0.00445981	1128	572	872	434	0.77305	0.758741	0.548646	0.504249	0.893291	0.80968
Dync1h1	1.60298	1.58258	0.0203984	1128	572	1096	557	0.971631	0.973776	0.921663	0.87642	0.374956	0.694325
Cpsf4l	0.0403135	0.0430306	-0.00271714	1128	572	57	32	0.0505319	0.0559441	0.720233	0.645803	0.647093	0.782519
Pex12	0.255628	0.244515	0.0111124	1128	572	337	163	0.298759	0.284965	0.593723	0.573531	0.570444	0.692706
Ndel1	0.686904	0.654188	0.0327158	1128	572	766	387	0.679078	0.676573	0.960513	0.91264	0.249533	0.564684
Slc25a35	0.086819	0.0451354	0.0416836	1128	572	117	30	0.103723	0.0524476	0.000534359	0.00033757	0.000394407	2.24099e-06
Zbtb4	0.278354	0.217123	0.0612307	1128	572	356	143	0.315603	0.25	0.00595547	0.00486202	0.0044799	0.000255592
Tnfsfm13	0.0388646	0.0389834	-0.000118751	1128	572	59	29	0.052305	0.0506993	0.979777	1	0.895198	0.994306
Mpdu1	0.840056	0.804364	0.0356919	1128	572	872	426	0.77305	0.744755	0.216139	0.204752	0.179553	0.158203
Fxr2	0.534567	0.529782	0.0047851	1128	572	651	332	0.577128	0.58042	0.937912	0.917257	0.971908	0.993887
Atp5g3	1.96007	1.98346	-0.0233902	1128	572	1125	570	0.99734	0.996503	1	1	0.231807	0.570674
Cd68	0.379005	0.278904	0.100101	1128	572	430	168	0.381206	0.293706	0.000438057	0.000384106	0.000215744	1.43412e-06
Slc35g3	0.0333924	0.0166681	0.0167243	1128	572	43	10	0.0381206	0.0174825	0.030328	0.0256778	0.0213905	0.00467253
Acsl1	0.339361	0.328405	0.0109567	1128	572	420	202	0.37234	0.353147	0.469671	0.455868	0.571373	0.610873
Abca5	0.150566	0.134925	0.0156405	1128	572	205	92	0.181738	0.160839	0.315076	0.310696	0.302875	0.316501
Smyd4	1.33197	1.37303	-0.0410546	1128	572	781	415	0.692376	0.725524	0.174514	0.160506	0.449552	0.261848
Lsp1	2.29585	2.35487	-0.0590159	1128	572	1107	572	0.981383	1	0.00227885	0.000245011	0.513901	0.00125659
Zfyve27	0.617095	0.680557	-0.0634615	1128	572	718	398	0.636525	0.695804	0.0174146	0.015087	0.0233605	0.00315455
Avpi1	0.380329	0.35332	0.0270087	1128	572	463	217	0.410461	0.379371	0.236421	0.228329	0.25917	0.226481
Rad51d	0.556055	0.564401	-0.00834639	1128	572	642	334	0.569149	0.583916	0.596178	0.568423	0.83439	0.828078
Unc45b	0.224511	0.174598	0.049913	1128	572	284	117	0.251773	0.204545	0.0351407	0.0342556	0.0233519	0.00650424
Pank3	0.416722	0.448495	-0.0317727	1128	572	512	279	0.453901	0.487762	0.203693	0.198346	0.20788	0.172703
Rars	0.891258	0.881771	0.00948753	1128	572	911	448	0.807624	0.783217	0.261291	0.248711	0.839086	0.535688
Wwc1	0.038714	0.0402883	-0.00157425	1128	572	56	29	0.0496454	0.0506993	1	0.906832	0.920143	0.985465
Mrpl58	0.726193	0.671907	0.0542862	1128	572	782	370	0.693262	0.646853	0.0601665	0.0547736	0.0476686	0.0181412
Fdxr	0.26709	0.261047	0.00604318	1128	572	360	177	0.319149	0.309441	0.725099	0.699414	0.704923	0.841695
Mrpl45	0.886246	0.829272	0.0569742	1128	572	907	438	0.804078	0.765734	0.0759557	0.0674106	0.0279513	0.0137062
Irf1	0.751551	0.724082	0.0274693	1128	572	776	389	0.687943	0.68007	0.783297	0.740532	0.28058	0.534257
Slc22a5	0.352459	0.348247	0.0042123	1128	572	444	215	0.393617	0.375874	0.511315	0.493696	0.693934	0.709582
Arrb1	0.964276	0.928717	0.0355593	1128	572	931	462	0.825355	0.807692	0.407795	0.385947	0.215551	0.290056
Pelp1	0.340415	0.345599	-0.00518474	1128	572	439	226	0.389184	0.395105	0.854203	0.833439	0.913972	0.969048
Med11	0.359625	0.371002	-0.0113763	1128	572	452	234	0.400709	0.409091	0.779078	0.753738	0.705917	0.8678
Alox15	0.0530562	0.0348451	0.0182111	1128	572	78	27	0.0691489	0.0472028	0.0950271	0.0876744	0.0734541	0.0389315
Ccl6	0.061466	0.0663858	-0.00491976	1128	572	70	37	0.0620567	0.0646853	0.916231	0.833147	0.817751	0.942753
Ccl4	0.862298	0.825102	0.0371956	1128	572	798	398	0.707447	0.695804	0.659612	0.653042	0.260974	0.471989
Natd1	0.0995507	0.0697846	0.0297662	1128	572	138	44	0.12234	0.0769231	0.00545748	0.00464046	0.00481846	0.000261795
Map2k3	0.645643	0.577615	0.0680281	1128	572	720	333	0.638298	0.582168	0.0278541	0.0264014	0.0181468	0.00414116
Ywhah	1.31785	1.28673	0.0311195	1128	572	1059	522	0.93883	0.912587	0.0570213	0.0554854	0.527754	0.132673
Sart3	0.424098	0.41786	0.00623786	1128	572	526	263	0.466312	0.45979	0.838894	0.83692	0.666433	0.88339
E2f2	0.131812	0.0911523	0.0406594	1128	572	152	49	0.134752	0.0856643	0.00394828	0.0031856	0.00359199	0.000141639
Slfn3	0.17895	0.1325	0.0464503	1128	572	234	98	0.207447	0.171329	0.0872241	0.0805344	0.0413694	0.0223364
Nars2	0.543796	0.524134	0.0196626	1128	572	634	316	0.562057	0.552448	0.744926	0.717663	0.506492	0.731344
Slc35b4	0.428844	0.443648	-0.0148036	1128	572	541	279	0.47961	0.487762	0.789871	0.758165	0.698402	0.86617
Dnah1	0.0885893	0.0744245	0.0141649	1128	572	126	55	0.111702	0.0961538	0.368728	0.360226	0.316929	0.361918
Dalrd3	0.685493	0.686371	-0.000878512	1128	572	777	381	0.68883	0.666084	0.370356	0.349458	0.951153	0.698498
Fis1	1.68799	1.69887	-0.0108797	1128	572	1107	561	0.981383	0.980769	1	1	0.572832	0.891993
Plod1	0.158116	0.172265	-0.0141488	1128	572	210	119	0.18617	0.208042	0.310776	0.298641	0.306961	0.310724
Rab3d	0.233501	0.177912	0.0555886	1128	572	312	126	0.276596	0.22028	0.0142865	0.0136429	0.00642699	0.000906797
Mfsd3	0.12296	0.117158	0.00580163	1128	572	170	78	0.150709	0.136364	0.472117	0.467297	0.460939	0.546087
Slc25a22	0.350714	0.33001	0.0207041	1128	572	444	210	0.393617	0.367133	0.313578	0.292001	0.315881	0.312075
Atp6ap1	0.807149	0.847082	-0.0399334	1128	572	846	458	0.75	0.800699	0.0228503	0.0209839	0.235112	0.0311392
Dnase1l1	0.170529	0.155207	0.0153218	1128	572	235	111	0.208333	0.194056	0.530596	0.523948	0.452642	0.57844
Ccl9	0.0964112	0.0824972	0.0139141	1128	572	121	55	0.10727	0.0961538	0.530934	0.501292	0.462833	0.570978
Scrn1	0.11045	0.08261	0.02784	1128	572	147	57	0.130319	0.0996503	0.078468	0.0694392	0.0644363	0.0286782
BC005537	1.08537	1.05713	0.0282392	1128	572	974	491	0.863475	0.858392	0.831653	0.766687	0.364661	0.635896
Isyna1	0.557755	0.539592	0.0181635	1128	572	642	315	0.569149	0.550699	0.50102	0.469395	0.423216	0.519719
Hars2	0.478719	0.474226	0.00449255	1128	572	579	301	0.513298	0.526224	0.650844	0.643932	0.987751	0.923846
Tmem160	0.499608	0.508009	-0.00840119	1128	572	567	295	0.50266	0.515734	0.646844	0.644091	0.787075	0.851342
Rab5c	1.23658	1.24272	-0.00614142	1128	572	1058	528	0.937943	0.923077	0.291285	0.259538	0.434725	0.359006
Styxl1	0.0232001	0.0357381	-0.012538	1128	572	34	26	0.0301418	0.0454545	0.13951	0.125383	0.105755	0.0705826
Mdh2	1.53438	1.52539	0.00898893	1128	572	1099	555	0.974291	0.97028	0.746373	0.637167	0.829747	0.865651
H13	1.85465	1.90814	-0.0534925	1128	572	1116	566	0.989362	0.98951	1	1	0.0611807	0.232115
Rnf145	0.901308	0.92391	-0.0226022	1128	572	881	453	0.781028	0.791958	0.648677	0.617957	0.504438	0.675078
Atp6v1e1	1.15699	1.15887	-0.00187852	1128	572	1024	520	0.907801	0.909091	1	1	0.88548	0.993177
Chtf18	0.132337	0.0894492	0.0428877	1128	572	163	61	0.144504	0.106643	0.0353084	0.0334023	0.0219282	0.00602012
Ppp1r12c	0.801407	0.805388	-0.00398089	1128	572	847	438	0.750887	0.765734	0.539456	0.511635	0.946171	0.835293
Ahr	0.390618	0.28814	0.102478	1128	572	452	196	0.400709	0.342657	0.0228596	0.0201493	0.000745211	0.000181784
Map1s	0.49373	0.504595	-0.0108644	1128	572	610	305	0.54078	0.533217	0.807169	0.796895	0.842235	0.938789
Tmem129	0.167528	0.185411	-0.0178823	1128	572	233	131	0.20656	0.229021	0.315309	0.288121	0.305488	0.30192
Nop9	0.556407	0.53449	0.0219175	1128	572	659	319	0.58422	0.557692	0.320414	0.29951	0.369278	0.354129
Atp6v0a1	0.165315	0.141014	0.0243014	1128	572	212	87	0.187943	0.152098	0.0772576	0.0689466	0.0765339	0.0329504
Psmc3ip	0.196042	0.157446	0.0385959	1128	572	245	108	0.217199	0.188811	0.193549	0.184096	0.11765	0.104664
Noxo1	0.0783086	0.0508043	0.0275042	1128	572	111	36	0.0984043	0.0629371	0.017927	0.0136534	0.0144047	0.00187507
Zfp687	0.628879	0.592242	0.0366371	1128	572	721	343	0.639184	0.59965	0.123898	0.112006	0.198931	0.10704
D8Ertd738e	1.52043	1.56124	-0.0408134	1128	572	1099	558	0.974291	0.975524	1	1	0.185806	0.498527
Calm3	1.24443	1.27025	-0.0258212	1128	572	1030	529	0.913121	0.924825	0.463106	0.456817	0.492381	0.560514
Cops3	1.05182	1.02222	0.029599	1128	572	966	498	0.856383	0.870629	0.466322	0.458108	0.166092	0.272081
Fkbp8	1.30075	1.3309	-0.0301479	1128	572	1059	526	0.93883	0.91958	0.164211	0.152266	0.107741	0.0838336
Ddx39b	1.79798	1.84374	-0.0457679	1128	572	1120	569	0.992908	0.994755	0.897523	0.759709	0.0720248	0.213704
Gipc1	0.706955	0.646882	0.0600732	1128	572	775	374	0.687057	0.653846	0.184339	0.170731	0.0299588	0.032099
Tlcd1	0.246102	0.22341	0.0226923	1128	572	327	156	0.289894	0.272727	0.493575	0.494697	0.382818	0.504506
Plscr3	0.883157	0.915278	-0.0321216	1128	572	889	468	0.788121	0.818182	0.162908	0.159394	0.353341	0.218338
Ptger1	0.224688	0.211979	0.0127091	1128	572	308	145	0.27305	0.253497	0.421651	0.41645	0.432444	0.488821
Arhgef25	0.105301	0.0900452	0.0152558	1128	572	139	59	0.123227	0.103147	0.254505	0.231133	0.228418	0.208083
Xab2	0.870799	0.9136	-0.0428019	1128	572	902	472	0.799645	0.825175	0.230864	0.215908	0.209288	0.185128
Cdc37	1.77665	1.79506	-0.0184054	1128	572	1123	569	0.995567	0.994755	1	1	0.376533	0.744311
Rab4a	0.447096	0.458598	-0.0115018	1128	572	540	276	0.478723	0.482517	0.923062	0.918175	0.827361	0.968479
Trip10	0.189676	0.172192	0.0174845	1128	572	256	123	0.22695	0.215035	0.619855	0.621839	0.472253	0.653497
Cops6	1.18191	1.18621	-0.00430392	1128	572	1026	512	0.909574	0.895105	0.382855	0.337498	0.604987	0.528575
Ubb	3.59254	3.54778	0.0447662	1128	572	1128	572	1	1	NA	1	0.043062	0.178497
Ap4m1	0.36037	0.346332	0.0140377	1128	572	460	230	0.407801	0.402098	0.861858	0.834534	0.688753	0.893079
Gyg	1.04554	1.03129	0.0142502	1128	572	970	488	0.859929	0.853147	0.760597	0.713754	0.676965	0.834633
Rcn3	0.804904	0.76304	0.0418638	1128	572	790	389	0.700355	0.68007	0.422839	0.403889	0.198886	0.282886
Arid3a	0.74809	0.742605	0.00548502	1128	572	797	409	0.70656	0.715035	0.758762	0.734709	0.77832	0.891438
Ubxn6	0.62871	0.660626	-0.031916	1128	572	725	386	0.64273	0.674825	0.207646	0.195777	0.275473	0.211413
Mydgf	0.818656	0.815257	0.00339887	1128	572	863	432	0.765071	0.755245	0.697189	0.673334	0.972066	0.931943
Sema6a	0.0529527	0.0213094	0.0316434	1128	572	66	17	0.0585106	0.0297203	0.0130047	0.00863106	0.00787539	0.000720269
Ccdc12	1.72695	1.75603	-0.0290794	1128	572	1111	563	0.984929	0.984266	1	1	0.273987	0.62871
Fmc1	0.789586	0.767686	0.0219002	1128	572	833	402	0.738475	0.702797	0.13318	0.12047	0.463291	0.216874
Akt3	1.49144	1.49516	-0.00371711	1128	572	1063	550	0.942376	0.961538	0.114637	0.102837	0.738201	0.271634
Mrpl24	1.38227	1.39893	-0.0166597	1128	572	1070	544	0.948582	0.951049	0.918575	0.906933	0.551685	0.84681
Gle1	0.549673	0.538558	0.0111151	1128	572	639	322	0.566489	0.562937	0.93001	0.917543	0.619798	0.88967
L3hypdh	0.0295538	0.0305008	-0.000946968	1128	572	44	23	0.0390071	0.0402098	1	0.895681	0.907014	0.981185
Lyst	0.851711	0.85595	-0.0042384	1128	572	823	438	0.72961	0.765734	0.121294	0.113492	0.980177	0.355536
Slc35e1	0.256109	0.2363	0.0198084	1128	572	340	162	0.301418	0.283217	0.470865	0.464611	0.368601	0.473454
Calr3	0.0512237	0.0476719	0.00355184	1128	572	73	34	0.0647163	0.0594406	0.750837	0.751396	0.67035	0.849123
Tmc4	0.184896	0.145922	0.0389734	1128	572	253	104	0.224291	0.181818	0.0490135	0.043835	0.0337099	0.0111081
Syne4	0.151286	0.136157	0.0151289	1128	572	202	96	0.179078	0.167832	0.61095	0.589588	0.505287	0.65867
Polr2i	0.760171	0.783592	-0.0234211	1128	572	791	422	0.701241	0.737762	0.12928	0.125335	0.476757	0.228113
Krt10	0.155447	0.164379	-0.00893202	1128	572	210	108	0.18617	0.188811	0.947279	0.895433	0.812929	0.959082
Rmnd1	0.458011	0.42773	0.0302805	1128	572	552	274	0.489362	0.479021	0.725047	0.719282	0.29107	0.536738
Esr1	0.180136	0.190656	-0.0105209	1128	572	213	116	0.18883	0.202797	0.532753	0.51599	0.515562	0.618286
Fbxo5	0.283792	0.208785	0.0750066	1128	572	321	125	0.284574	0.218531	0.00415168	0.00351806	0.00227266	0.000101834
Mtrf1l	0.20092	0.195424	0.00549599	1128	572	279	135	0.24734	0.236014	0.649608	0.632605	0.641848	0.772002
Hdac2	0.975424	0.983785	-0.0083604	1128	572	914	464	0.810284	0.811189	1	1	0.964176	0.999351
Rwdd1	0.52961	0.551391	-0.0217812	1128	572	628	338	0.556738	0.590909	0.196287	0.195172	0.323427	0.237513
Trdn	0.0278275	0.0249448	0.00288276	1128	572	37	18	0.0328014	0.0314685	0.998638	1	0.885519	0.993182
Stxbp5	1.18852	1.16016	0.0283646	1128	572	991	499	0.878546	0.872378	0.773944	0.75509	0.448088	0.705008
Hint3	0.242244	0.235577	0.00666687	1128	572	320	156	0.283688	0.272727	0.675643	0.647845	0.625759	0.771424
Trmt11	0.64487	0.635509	0.0093609	1128	572	733	355	0.649823	0.620629	0.257887	0.239869	0.684028	0.460633
Katna1	0.7176	0.712744	0.00485605	1128	572	782	391	0.693262	0.683566	0.724138	0.697825	0.701289	0.839097
Pcmt1	1.18758	1.12008	0.067505	1128	572	1020	505	0.904255	0.882867	0.198188	0.177036	0.0168145	0.0202924
Lrp11	0.0463205	0.0311437	0.0151768	1128	572	67	22	0.0593972	0.0384615	0.0861787	0.0832319	0.0661977	0.0341673
1700021F05Rik	0.287094	0.289786	-0.00269143	1128	572	363	187	0.321809	0.326923	0.874356	0.869284	0.909311	0.976326
Sec63	0.813024	0.815938	-0.00291377	1128	572	843	430	0.74734	0.751748	0.889588	0.859264	0.996484	0.989133
Snx3	1.3366	1.3636	-0.0269945	1128	572	1051	540	0.931738	0.944056	0.381627	0.347503	0.387335	0.404533
Aig1	0.530934	0.511686	0.0192479	1128	572	613	300	0.54344	0.524476	0.490523	0.47137	0.465702	0.552378
Adat2	0.172991	0.131403	0.041588	1128	572	233	93	0.20656	0.162587	0.0347884	0.0314101	0.0255219	0.00651645
Pex3	0.557198	0.569713	-0.0125146	1128	572	658	338	0.583333	0.590909	0.804501	0.7945	0.710003	0.887059
Fuca2	0.592713	0.617834	-0.0251208	1128	572	679	361	0.60195	0.631119	0.265559	0.247142	0.321694	0.280804
Cep57l1	0.877814	0.872057	0.00575693	1128	572	851	441	0.754433	0.770979	0.487253	0.471117	0.733565	0.712786
Ltv1	0.463782	0.490675	-0.0268923	1128	572	560	290	0.496454	0.506993	0.719363	0.71938	0.381841	0.629619
Plagl1	0.10924	0.0665577	0.0426826	1128	572	134	48	0.118794	0.0839161	0.0344598	0.0307108	0.020261	0.00521567
Cd164	0.931572	0.991657	-0.0600847	1128	572	945	492	0.837766	0.86014	0.256637	0.256089	0.0235315	0.0368297
Utrn	2.21935	2.17497	0.0443833	1128	572	1125	568	0.99734	0.993007	0.358846	0.233972	0.0648926	0.0787632
Smpd2	0.391083	0.349187	0.0418958	1128	572	469	229	0.41578	0.40035	0.576227	0.566128	0.168941	0.320129
Mical1	0.229173	0.228054	0.00111992	1128	572	310	149	0.274823	0.26049	0.567893	0.563265	0.670823	0.745597
Zbtb24	0.304576	0.312584	-0.00800745	1128	572	406	205	0.359929	0.358392	0.99287	0.957399	0.868384	0.984911
Grm1	0.0261691	0.0145415	0.0116276	1128	572	33	12	0.0292553	0.020979	0.398376	0.342449	0.301522	0.337704
Rab32	0.467582	0.479806	-0.0122242	1128	572	571	306	0.506206	0.534965	0.28472	0.280835	0.497512	0.414703
Gtf3c6	0.851546	0.932529	-0.0809834	1128	572	858	457	0.760638	0.798951	0.085071	0.0756977	0.00834963	0.00528806
Slc16a10	0.122986	0.133715	-0.0107295	1128	572	145	81	0.128546	0.141608	0.500347	0.450713	0.456384	0.530978
Rev3l	0.72712	0.715765	0.0113549	1128	572	765	389	0.678191	0.68007	0.981324	0.956201	0.733002	0.949992
Traf3ip2	0.135447	0.114117	0.0213306	1128	572	190	83	0.16844	0.145105	0.24269	0.234789	0.201681	0.191784
Fyn	0.87767	0.933252	-0.0555816	1128	572	844	444	0.748227	0.776224	0.225144	0.208975	0.0708978	0.0772211
Tube1	0.141547	0.124797	0.0167498	1128	572	189	88	0.167553	0.153846	0.513387	0.487749	0.408828	0.520929
Lama4	0.442737	0.397901	0.044836	1128	572	447	202	0.396277	0.353147	0.0935992	0.0909095	0.0879147	0.0465892
Prep	0.625822	0.63509	-0.00926846	1128	572	710	377	0.629433	0.659091	0.250201	0.23981	0.706895	0.470382
Tnfaip3	0.0741577	0.0732127	0.000945073	1128	572	109	50	0.0966312	0.0874126	0.597045	0.597038	0.564632	0.703662
Arfgef3	0.0307828	0.0336057	-0.0028229	1128	572	45	23	0.0398936	0.0402098	1	1	0.964129	0.999349
Hebp2	0.0223306	0.0258595	-0.00352899	1128	572	33	18	0.0292553	0.0314685	0.918513	0.880512	0.790425	0.948227
Reps1	0.698793	0.732239	-0.0334456	1128	572	758	397	0.671986	0.694056	0.386331	0.379011	0.281691	0.345609
Fam184a	0.13584	0.0800953	0.0557445	1128	572	182	52	0.161348	0.0909091	9.28632e-05	5.34786e-05	8.9849e-05	9.6838e-08
Asf1a	0.645161	0.67071	-0.0255493	1128	572	720	368	0.638298	0.643357	0.879304	0.872582	0.454142	0.763087
Gopc	0.385644	0.414175	-0.0285311	1128	572	478	257	0.423759	0.449301	0.340778	0.325177	0.290223	0.317143
Qrsl1	0.235032	0.232304	0.00272781	1128	572	315	155	0.279255	0.270979	0.761797	0.730954	0.788165	0.893811
Rtn4ip1	0.228168	0.186872	0.0412964	1128	572	297	127	0.263298	0.222028	0.0720307	0.0660388	0.0545204	0.0238592
Crybg1	0.106623	0.0816952	0.0249282	1128	572	136	58	0.120567	0.101399	0.274045	0.25887	0.201963	0.206572
Vta1	0.793542	0.771173	0.0223688	1128	572	854	423	0.757092	0.73951	0.463617	0.440501	0.323827	0.420433
Smpdl3a	1.2819	1.19915	0.0827443	1128	572	1020	504	0.904255	0.881119	0.162929	0.15202	0.0146271	0.0158069
Reep3	0.648257	0.612542	0.0357145	1128	572	715	351	0.633865	0.613636	0.446139	0.426213	0.194529	0.289358
Pkib	0.043896	0.0626966	-0.0188006	1128	572	64	44	0.0567376	0.0769231	0.131803	0.114749	0.103439	0.0644963
Serinc1	1.14104	1.13617	0.0048713	1128	572	1020	520	0.904255	0.909091	0.814415	0.792341	0.704766	0.883777
Hsf2	0.193291	0.173291	0.0200001	1128	572	269	125	0.238475	0.218531	0.389804	0.362442	0.300633	0.350504
Echdc1	0.70734	0.699685	0.00765509	1128	572	776	388	0.687943	0.678322	0.727698	0.699176	0.680615	0.829256
Mgat4c	0.0320008	0.0432148	-0.011214	1128	572	48	31	0.0425532	0.0541958	0.33928	0.275601	0.27883	0.274029
Ptprk	0.26124	0.188452	0.0727878	1128	572	312	117	0.276596	0.204545	0.0015115	0.00115517	0.0011062	1.86186e-05
Dcbld1	0.104223	0.0911143	0.0131084	1128	572	141	64	0.125	0.111888	0.480436	0.478235	0.420967	0.52401
Ros1	0.0200232	0.0295585	-0.0095353	1128	572	32	21	0.0283688	0.0367133	0.430864	0.376379	0.345908	0.395621
Slc6a15	0.174185	0.16026	0.0139254	1128	572	213	106	0.18883	0.185315	0.912677	0.895481	0.701152	0.920094
Ccdc59	0.627751	0.645066	-0.0173154	1128	572	727	377	0.644504	0.659091	0.587956	0.590683	0.506708	0.660353
Ppp1r12a	1.36116	1.33385	0.0273152	1128	572	1051	529	0.931738	0.924825	0.670429	0.61687	0.428528	0.616057
P4ha1	0.354887	0.318962	0.0359246	1128	572	436	206	0.386525	0.36014	0.313768	0.314484	0.164648	0.205085
2010-09-01	0.0596539	0.0440365	0.0156175	1128	572	85	33	0.0753546	0.0576923	0.210243	0.190057	0.171819	0.144394
Lims1	1.16301	1.0742	0.0888093	1128	572	1007	487	0.89273	0.851399	0.016902	0.0148084	0.00561343	0.000864108
Zwint	1.20948	1.12692	0.082563	1128	572	1021	506	0.905142	0.884615	0.2158	0.202839	0.00477154	0.00768517
Ube2d1	0.342211	0.317091	0.0251205	1128	572	431	209	0.382092	0.365385	0.536022	0.5251	0.330993	0.477931
Cdk1	0.696965	0.637708	0.0592569	1128	572	641	326	0.568262	0.56993	0.989006	0.958706	0.358589	0.710853
Atp2b1	0.815519	0.773823	0.0416965	1128	572	828	405	0.734043	0.708042	0.281344	0.274631	0.141515	0.165084
Rhobtb1	0.228049	0.194121	0.033928	1128	572	302	128	0.26773	0.223776	0.056024	0.0514148	0.060834	0.021167
Cabcoco1	0.442628	0.465594	-0.022966	1128	572	494	262	0.437943	0.458042	0.461547	0.43884	0.493374	0.547799
Arid5b	1.0032	1.02895	-0.0257494	1128	572	866	442	0.76773	0.772727	0.864869	0.855013	0.476862	0.773519
Actr6	0.318969	0.30179	0.0171782	1128	572	408	202	0.361702	0.353147	0.768777	0.748318	0.599674	0.808326
Uhrf1bp1l	0.762321	0.782748	-0.0204267	1128	572	795	417	0.704787	0.729021	0.323705	0.307532	0.615704	0.504456
Poc1b	0.410675	0.407841	0.00283408	1128	572	492	253	0.43617	0.442308	0.849891	0.836115	0.875177	0.960287
Dusp6	0.225528	0.262516	-0.0369886	1128	572	291	171	0.257979	0.298951	0.0824626	0.0740139	0.0766037	0.0349971
Tmpo	1.10551	1.15708	-0.051569	1128	572	946	501	0.838652	0.875874	0.0493798	0.0435163	0.160144	0.0415784
Psen1	0.605777	0.639995	-0.0342184	1128	572	705	380	0.625	0.664336	0.123218	0.121358	0.245827	0.134611
Sgk1	0.0635348	0.0733057	-0.00977097	1128	572	89	51	0.0789007	0.0891608	0.526241	0.457046	0.451318	0.531887
Cep290	0.319767	0.33783	-0.0180629	1128	572	391	201	0.346631	0.351399	0.887807	0.871634	0.661276	0.893965
Ikbip	0.261643	0.295094	-0.0334509	1128	572	341	189	0.302305	0.33042	0.259729	0.244839	0.173412	0.176593
Hbs1l	0.817167	0.840636	-0.0234692	1128	572	862	449	0.764184	0.784965	0.366715	0.359537	0.485953	0.479528
Epb41l2	0.506775	0.506284	0.000490981	1128	572	585	305	0.518617	0.533217	0.604387	0.572358	0.873982	0.846734
Apaf1	0.412243	0.393321	0.018922	1128	572	503	240	0.445922	0.41958	0.325682	0.325564	0.362301	0.370072
Myb	1.76829	1.87444	-0.10615	1128	572	1106	565	0.980496	0.987762	0.370824	0.325725	0.000151268	0.000537956
Med23	0.489442	0.521193	-0.0317514	1128	572	588	325	0.521277	0.568182	0.0748861	0.071634	0.141916	0.0568147
Ahi1	0.535716	0.492341	0.043375	1128	572	603	286	0.534574	0.5	0.19457	0.181851	0.256509	0.189625
Arg1	0.0481974	0.0459157	0.00228178	1128	572	65	30	0.0576241	0.0524476	0.743426	0.737758	0.676019	0.845698
Nedd1	0.436139	0.40572	0.0304191	1128	572	537	256	0.476064	0.447552	0.288252	0.280062	0.24247	0.25055
Pde7b	0.653581	0.533769	0.119812	1128	572	605	266	0.536348	0.465035	0.00637022	0.00558528	0.00143765	0.000102237
Mtfr2	0.508104	0.559959	-0.0518552	1128	572	564	300	0.5	0.524476	0.366821	0.355571	0.151065	0.210779
Map7	1.20806	1.23171	-0.0236439	1128	572	1016	506	0.900709	0.884615	0.347104	0.315009	0.220942	0.25508
Stx7	0.59546	0.603978	-0.00851785	1128	572	690	355	0.611702	0.620629	0.760647	0.75173	0.824322	0.916223
Pex7	0.819691	0.831493	-0.011802	1128	572	846	432	0.75	0.755245	0.859418	0.858562	0.768003	0.933982
Il20ra	0.0349799	0.0342293	0.000750571	1128	572	52	24	0.0460993	0.041958	0.790079	0.803973	0.711764	0.891662
Ifngr1	1.02396	1.09463	-0.0706717	1128	572	942	485	0.835106	0.847902	0.542483	0.529521	0.039593	0.101994
Cfap54	0.309912	0.310953	-0.0010408	1128	572	363	186	0.321809	0.325175	0.931971	0.912611	0.909906	0.984726
Cdk17	1.86933	1.90368	-0.0343454	1128	572	1117	567	0.990248	0.991259	1	1	0.165834	0.463799
Snrpf	2.27058	2.33584	-0.0652628	1128	572	1120	571	0.992908	0.998252	0.279706	0.287136	0.0192921	0.0343217
Ntn4	0.0534156	0.0369499	0.0164657	1128	572	74	27	0.0656028	0.0472028	0.159184	0.157678	0.124256	0.096642
Usp44	0.0605345	0.0612075	-0.000673045	1128	572	87	46	0.0771277	0.0804196	0.886096	0.848495	0.827025	0.950286
Fgd6	0.0796992	0.0738998	0.00579938	1128	572	111	52	0.0984043	0.0909091	0.682709	0.663382	0.606904	0.768899
Ndufa12	1.60861	1.63368	-0.025076	1128	572	1105	563	0.97961	0.984266	0.632245	0.575073	0.272973	0.447648
Tmcc3	0.161048	0.206926	-0.0458784	1128	572	199	126	0.176418	0.22028	0.0350517	0.0313569	0.0255064	0.00650332
Cep83	0.728536	0.753411	-0.0248745	1128	572	780	403	0.691489	0.704545	0.619106	0.615639	0.506105	0.674911
Socs2	0.965117	0.984547	-0.0194297	1128	572	887	470	0.786348	0.821678	0.098705	0.0962572	0.59663	0.221518
Nudt4	0.23496	0.266399	-0.0314388	1128	572	316	176	0.280142	0.307692	0.259758	0.257653	0.174965	0.184798
Tcp11l2	0.683319	0.73279	-0.0494713	1128	572	720	390	0.638298	0.681818	0.0841393	0.0755395	0.0981609	0.0437801
Cry1	0.26092	0.265445	-0.00452455	1128	572	347	174	0.307624	0.304196	0.928922	0.911393	0.994493	0.995474
Timp3	0.263182	0.191925	0.0712564	1128	572	306	125	0.271277	0.218531	0.0212755	0.0183419	0.00917959	0.0016314
Hsp90b1	1.82053	1.81561	0.00492333	1128	572	1116	567	0.989362	0.991259	0.909638	0.801886	0.744865	0.905108
Igf1	0.363052	0.212915	0.150138	1128	572	313	107	0.277482	0.187063	5.70456e-05	3.90366e-05	1.31391e-05	1.14844e-08
Washc3	0.995153	0.962345	0.0328085	1128	572	952	478	0.843972	0.835664	0.709474	0.673749	0.322146	0.548615
Dram1	0.0915623	0.0655518	0.0260106	1128	572	126	49	0.111702	0.0856643	0.113008	0.108348	0.0851899	0.0524762
Sirt1	0.336076	0.306654	0.029422	1128	572	420	199	0.37234	0.347902	0.349219	0.337196	0.253505	0.295718
Herc4	0.937059	0.909053	0.028006	1128	572	912	458	0.808511	0.800699	0.74907	0.697527	0.36332	0.601299
Hnrnph3	1.99765	1.98188	0.0157696	1128	572	1117	565	0.990248	0.987762	0.823979	0.6236	0.295364	0.495799
Rufy2	0.555841	0.552256	0.00358433	1128	572	640	340	0.567376	0.594406	0.310693	0.299055	0.941346	0.638354
Pbld2	0.0795847	0.0553545	0.0242303	1128	572	103	40	0.0913121	0.0699301	0.159042	0.139874	0.12183	0.0864337
Ccar1	1.87878	1.91865	-0.0398737	1128	572	1120	563	0.992908	0.984266	0.151525	0.119627	0.0603141	0.0427973
Ddx21	0.938161	0.953792	-0.0156312	1128	572	890	458	0.789007	0.800699	0.617908	0.612447	0.596529	0.733213
Ddx50	1.23069	1.21256	0.0181267	1128	572	1042	523	0.923759	0.914336	0.559187	0.507143	0.609178	0.671823
Srgn	2.67645	2.69985	-0.0234029	1128	572	1128	572	1	1	NA	1	0.244539	0.588943
Vps26a	0.985971	0.95584	0.030131	1128	572	968	467	0.858156	0.816434	0.0300052	0.0281951	0.452923	0.0684565
Supv3l1	0.228607	0.214496	0.0141112	1128	572	306	141	0.271277	0.246503	0.299271	0.294051	0.319966	0.316463
Fam241b	0.0504908	0.0447453	0.0057455	1128	572	70	31	0.0620567	0.0541958	0.589701	0.587503	0.514969	0.664246
Aifm2	0.186218	0.19874	-0.0125223	1128	572	252	134	0.223404	0.234266	0.657163	0.624313	0.58829	0.735156
H2afy2	0.0503432	0.0610016	-0.0106585	1128	572	72	46	0.0638298	0.0804196	0.241725	0.225463	0.214251	0.194682
Tysnd1	0.249755	0.253408	-0.00365282	1128	572	333	176	0.295213	0.307692	0.63493	0.614141	0.689918	0.78755
Sar1a	1.2536	1.24101	0.0125922	1128	572	1050	524	0.930851	0.916084	0.317195	0.281867	0.814284	0.567319
Ppa1	0.857643	0.792114	0.0655288	1128	572	855	408	0.757979	0.713287	0.0531603	0.052526	0.0342369	0.0131654
Npffr1	0.0516756	0.0540279	-0.00235231	1128	572	77	43	0.0682624	0.0751748	0.670429	0.61687	0.621791	0.751114
Eif4ebp2	1.21284	1.24035	-0.0275028	1128	572	1039	533	0.921099	0.931818	0.487598	0.496005	0.488356	0.585676
Sgpl1	0.374308	0.399564	-0.0252557	1128	572	447	241	0.396277	0.421329	0.346165	0.32106	0.355319	0.361729
Pcbd1	0.232563	0.233126	-0.00056286	1128	572	304	161	0.269504	0.281469	0.641689	0.604729	0.738515	0.806602
Slc29a3	0.317944	0.284434	0.0335107	1128	572	418	193	0.370567	0.337413	0.196133	0.181595	0.111458	0.0991789
Vsir	0.257867	0.221149	0.036718	1128	572	329	148	0.291667	0.258741	0.170508	0.170328	0.126234	0.104058
Slc16a7	0.414646	0.390527	0.0241189	1128	572	473	232	0.419326	0.405594	0.623493	0.602624	0.488788	0.654587
Anapc16	0.88012	0.868745	0.0113751	1128	572	899	450	0.796986	0.786713	0.666459	0.657186	0.634905	0.781956
Ddit4	0.557619	0.537972	0.0196467	1128	572	603	296	0.534574	0.517483	0.538121	0.537262	0.449248	0.58445
Dnajb12	0.436412	0.435116	0.00129626	1128	572	545	276	0.483156	0.482517	1	1	0.958628	0.999132
Micu1	0.605437	0.604324	0.00111233	1128	572	693	354	0.614362	0.618881	0.897948	0.874302	0.920449	0.979561
Cand1	0.852352	0.827902	0.0244491	1128	572	863	429	0.765071	0.75	0.530411	0.508743	0.364239	0.497681
Tbk1	1.24302	1.24429	-0.00127496	1128	572	1041	530	0.922872	0.926573	0.860792	0.846506	0.940671	0.977677
Pno1	0.335902	0.337275	-0.00137289	1128	572	427	213	0.378546	0.372378	0.845344	0.832243	0.981276	0.98206
Plek	0.200385	0.267968	-0.0675822	1128	572	237	155	0.210106	0.270979	0.00587735	0.00605295	0.00415101	0.00029125
Srgap1	0.0807093	0.0854671	-0.00475783	1128	572	107	58	0.0948582	0.101399	0.731056	0.665457	0.650311	0.795222
Usp15	1.66965	1.67521	-0.00555638	1128	572	1111	564	0.984929	0.986014	1	1	0.914685	0.996253
Vps54	0.92869	0.886677	0.0420126	1128	572	913	451	0.809397	0.788462	0.337179	0.303385	0.170988	0.205369
Tbc1d15	0.959246	0.960214	-0.000968305	1128	572	945	479	0.837766	0.837413	1	1	0.985707	0.999897
Pcsk4	0.200154	0.166751	0.0334031	1128	572	281	118	0.249113	0.206294	0.0564216	0.0526214	0.0511595	0.0186223
Rab21	0.639228	0.64874	-0.00951169	1128	572	733	363	0.649823	0.634615	0.571804	0.555374	0.841909	0.823023
2310011J03Rik	0.652134	0.598808	0.0533258	1128	572	746	357	0.661348	0.624126	0.142819	0.132444	0.0399496	0.0330254
Peli1	0.852281	0.859012	-0.00673079	1128	572	860	446	0.762411	0.77972	0.460317	0.465476	0.966034	0.809061
Apc2	0.0375422	0.0198006	0.0177417	1128	572	55	14	0.0487589	0.0244755	0.0233716	0.0185857	0.0171705	0.00288807
Thap2	0.337061	0.332026	0.00503497	1128	572	416	208	0.368794	0.363636	0.87664	0.873101	0.815792	0.953941
Lgr5	0.0601501	0.0668567	-0.0067066	1128	572	78	41	0.0691489	0.0716783	0.926267	0.841121	0.803538	0.940646
Slc1a4	0.0603056	0.0673596	-0.00705397	1128	572	79	46	0.0700355	0.0804196	0.49856	0.433242	0.447508	0.511942
Dock2	2.20874	2.1821	0.0266427	1128	572	1122	570	0.994681	0.996503	0.885636	0.724984	0.240288	0.478632
Rab1a	1.41651	1.44207	-0.0255569	1128	572	1085	554	0.961879	0.968531	0.576323	0.581292	0.34262	0.520538
Gamt	0.0419371	0.0336333	0.00830383	1128	572	64	26	0.0567376	0.0454545	0.38591	0.360357	0.32873	0.371156
Actr2	1.63656	1.60979	0.0267648	1128	572	1118	558	0.991135	0.975524	0.0182636	0.0150744	0.536187	0.0470253
Ndufs7	1.59723	1.58855	0.00868137	1128	572	1101	564	0.976064	0.986014	0.236268	0.207258	0.665591	0.411208
Ptprb	0.206077	0.141325	0.0647523	1128	572	253	94	0.224291	0.164336	0.00459312	0.00411308	0.00243264	0.000125194
Mum1	0.649459	0.619645	0.0298143	1128	572	721	371	0.639184	0.648601	0.741994	0.708165	0.244313	0.476547
Gabrp	0.045593	0.0519978	-0.00640479	1128	572	43	30	0.0381206	0.0524476	0.21122	0.20495	0.181793	0.159834
Meis1	2.70874	2.68906	0.0196815	1128	572	1128	572	1	1	NA	1	0.263388	0.614781
Uqcr11	1.72442	1.70937	0.0150479	1128	572	1112	567	0.985816	0.991259	0.466805	0.486153	0.280397	0.407963
Cnot2	1.15075	1.1721	-0.0213421	1128	572	1033	524	0.91578	0.916084	1	1	0.337207	0.70377
Tcf3	0.763374	0.800213	-0.0368391	1128	572	794	419	0.703901	0.732517	0.239457	0.233278	0.300439	0.256376
Frs2	0.976109	0.933637	0.0424724	1128	572	916	461	0.812057	0.805944	0.811776	0.793599	0.130331	0.338099
Yeats4	0.688336	0.727383	-0.0390477	1128	572	756	407	0.670213	0.711538	0.0936051	0.0871133	0.210825	0.0917784
Rab36	0.0941347	0.0783569	0.0157779	1128	572	135	59	0.119681	0.103147	0.351153	0.333276	0.285294	0.318811
Grb10	1.37903	1.35668	0.022351	1128	572	1037	525	0.919326	0.917832	0.989944	0.925268	0.432755	0.766895
Adora2a	0.326091	0.284257	0.0418342	1128	572	429	193	0.380319	0.337413	0.0925488	0.088214	0.0515096	0.0290534
Snrpd3	2.04688	2.08775	-0.0408633	1128	572	1123	571	0.995567	0.998252	0.653386	0.670246	0.0934858	0.236226
Nav3	0.160241	0.105031	0.0552108	1128	572	181	59	0.160461	0.103147	0.0017304	0.00117195	0.00162575	2.69999e-05
Ddc	0.0515507	0.0319821	0.0195686	1128	572	66	24	0.0585106	0.041958	0.184994	0.1693	0.13374	0.10841
Cpm	0.05178	0.0657302	-0.0139502	1128	572	77	45	0.0682624	0.0786713	0.492557	0.428042	0.39872	0.472416
Mdm2	0.665593	0.703118	-0.0375253	1128	572	760	399	0.673759	0.697552	0.347182	0.348913	0.172918	0.229742
E2f7	0.214374	0.141815	0.0725589	1128	572	229	83	0.203014	0.145105	0.00439774	0.00350731	0.00189618	8.59297e-05
Csrp2	0.954269	0.8646	0.0896694	1128	572	891	435	0.789894	0.76049	0.186534	0.173096	0.00424585	0.00603806
Osbpl8	1.16749	1.25618	-0.0886893	1128	572	984	516	0.87234	0.902098	0.0854908	0.0795711	0.00997583	0.0064604
Mknk2	0.65975	0.666815	-0.00706497	1128	572	743	395	0.658688	0.690559	0.205749	0.190853	0.986695	0.502731
Spata48	0.228165	0.269191	-0.0410265	1128	572	296	172	0.262411	0.300699	0.106849	0.0960337	0.0735268	0.0420356
Zpbp	0.226268	0.209209	0.0170586	1128	572	276	129	0.244681	0.225524	0.414613	0.399279	0.402532	0.454536
Cabin1	0.937843	0.972684	-0.0348413	1128	572	908	476	0.804965	0.832168	0.194848	0.187086	0.29407	0.21457
Ap3d1	0.536999	0.551995	-0.0149958	1128	572	651	338	0.577128	0.590909	0.622529	0.60304	0.576247	0.714804
Phlda1	0.0233045	0.0277585	-0.00445397	1128	572	32	21	0.0283688	0.0367133	0.430864	0.376379	0.355519	0.402946
Sf3a2	0.920377	0.998649	-0.0782721	1128	572	915	497	0.81117	0.868881	0.00340252	0.0025911	0.0113329	0.000335805
Mdm1	0.100802	0.098088	0.00271371	1128	572	142	69	0.125887	0.120629	0.815927	0.815427	0.781691	0.924463
Glipr1l1	0.0659505	0.046163	0.0197874	1128	572	82	32	0.072695	0.0559441	0.229325	0.218331	0.180164	0.16661
Jsrp1	0.0187942	0.0195946	-0.000800426	1128	572	28	14	0.0248227	0.0244755	1	1	0.971459	0.999589
Timm13	1.25374	1.24561	0.00812406	1128	572	1046	528	0.927305	0.923077	0.828628	0.769177	0.808114	0.917137
Vps13d	1.02233	0.961111	0.0612161	1128	572	944	465	0.836879	0.812937	0.241917	0.220477	0.0391682	0.0496712
Llph	1.5336	1.55202	-0.0184225	1128	572	1097	552	0.972518	0.965035	0.481364	0.451896	0.299529	0.406047
Tmbim4	1.16307	1.17637	-0.0132932	1128	572	1030	526	0.913121	0.91958	0.718996	0.712569	0.821877	0.898989
Slc5a4b	0.0776219	0.114089	-0.0364673	1128	572	112	80	0.0992908	0.13986	0.0156944	0.0148508	0.0113652	0.00163497
Irak3	0.860302	0.755682	0.10462	1128	572	849	406	0.75266	0.70979	0.0655514	0.0617332	0.000999229	0.000659633
Helb	0.45915	0.444626	0.0145239	1128	572	547	277	0.484929	0.484266	1	1	0.599375	0.906176
Prmt2	0.254622	0.193107	0.0615145	1128	572	321	130	0.284574	0.227273	0.0134947	0.0123825	0.00721613	0.000922391
Dip2a	0.285931	0.254693	0.0312377	1128	572	361	165	0.320035	0.288462	0.202248	0.201568	0.145961	0.133161
Hmg20b	0.656547	0.579226	0.0773205	1128	572	732	352	0.648936	0.615385	0.191404	0.18205	0.00504961	0.00734683
4930404N11Rik	0.0644293	0.0566574	0.0077719	1128	572	98	45	0.0868794	0.0786713	0.628636	0.643912	0.549963	0.721747
Fzr1	0.447169	0.460899	-0.0137295	1128	572	540	286	0.478723	0.5	0.436574	0.411748	0.549037	0.562208
Ncln	0.298416	0.309358	-0.010942	1128	572	401	207	0.355496	0.361888	0.836598	0.830417	0.672171	0.883641
Hcfc2	0.309108	0.276414	0.0326935	1128	572	398	184	0.352837	0.321678	0.220496	0.21356	0.18215	0.165199
Nfyb	0.478492	0.46391	0.0145819	1128	572	576	289	0.510638	0.505245	0.87379	0.837479	0.609011	0.853429
Txnrd1	1.11964	1.10044	0.0192074	1128	572	999	493	0.885638	0.861888	0.182316	0.15941	0.717807	0.362481
Ppm1m	0.290155	0.249887	0.0402676	1128	572	377	161	0.33422	0.281469	0.0312064	0.0274122	0.0485646	0.0101464
D10Wsu102e	0.67516	0.667221	0.00793875	1128	572	752	379	0.666667	0.662587	0.90922	0.87052	0.91288	0.97731
Wdr82	0.867684	0.867478	0.0002061	1128	572	904	459	0.801418	0.802448	1	1	0.957436	0.999081
Glyctk	0.0622263	0.0622134	1.29303e-05	1128	572	94	49	0.0833333	0.0856643	0.943283	0.853895	0.884866	0.967347
Pofut2	0.345444	0.355133	-0.00968903	1128	572	447	233	0.396277	0.407343	0.698256	0.675278	0.608171	0.776165
Slc36a1	0.188316	0.180767	0.00754824	1128	572	265	130	0.234929	0.227273	0.769974	0.761321	0.71031	0.873217
Adarb1	0.252394	0.241363	0.0110307	1128	572	313	155	0.277482	0.270979	0.821055	0.818247	0.738085	0.908493
Appl2	0.632296	0.591631	0.0406643	1128	572	712	346	0.631206	0.604895	0.315206	0.290333	0.124535	0.156192
Sumo3	1.81621	1.77689	0.0393235	1128	572	1107	560	0.981383	0.979021	0.882733	0.713974	0.215762	0.442194
Hint1	2.29796	2.2947	0.00326175	1128	572	1128	569	1	0.994755	0.0683096	0.0379601	0.873608	0.146124
Lyrm7	0.12121	0.106939	0.0142706	1128	572	164	76	0.14539	0.132867	0.530697	0.507677	0.458931	0.572399
Fbxw11	0.856816	0.898147	-0.0413311	1128	572	876	451	0.776596	0.788462	0.619498	0.619852	0.192932	0.373559
Stk10	0.887682	0.8737	0.0139822	1128	572	889	447	0.788121	0.781469	0.799994	0.754711	0.648971	0.839389
Papolg	0.340161	0.32987	0.0102918	1128	572	435	215	0.385638	0.375874	0.734893	0.7118	0.695029	0.842887
Rel	0.432463	0.457489	-0.0250257	1128	572	522	274	0.462766	0.479021	0.559758	0.537339	0.503243	0.624059
Pfkl	1.0959	1.0285	0.0674064	1128	572	986	476	0.874113	0.832168	0.0225429	0.0217083	0.0373644	0.00658392
Il9r	0.202739	0.165058	0.0376814	1128	572	260	109	0.230496	0.190559	0.0679883	0.0618937	0.048033	0.0202701
Pus10	0.548669	0.590243	-0.0415742	1128	572	646	338	0.572695	0.590909	0.50497	0.49925	0.217684	0.349876
Rhbdf1	0.118194	0.0754521	0.0427423	1128	572	160	52	0.141844	0.0909091	0.00343588	0.0024258	0.00275416	8.62939e-05
Pex13	0.505233	0.525111	-0.0198772	1128	572	601	310	0.532801	0.541958	0.759427	0.757509	0.627022	0.82859
1810043G02Rik	0.219599	0.203837	0.0157616	1128	572	303	141	0.268617	0.246503	0.356371	0.349965	0.360279	0.387181
Mpg	0.675996	0.675136	0.000859498	1128	572	749	384	0.664007	0.671329	0.804058	0.785594	0.978288	0.970867
Ahsa2	0.549619	0.500333	0.0492865	1128	572	647	308	0.573582	0.538462	0.184431	0.178697	0.0830455	0.0773228
Nprl3	0.494028	0.516996	-0.0229677	1128	572	582	308	0.515957	0.538462	0.408564	0.382898	0.412911	0.449725
Xpo1	1.06876	1.12348	-0.0547201	1128	572	960	501	0.851064	0.875874	0.187936	0.183766	0.0852672	0.0807913
Cpeb4	0.263325	0.262584	0.000741138	1128	572	325	165	0.288121	0.288462	1	1	0.978295	0.999763
Asb3	0.70497	0.669505	0.0354649	1128	572	756	381	0.670213	0.666084	0.907352	0.870168	0.270712	0.576137
Cdc34	0.442656	0.469403	-0.0267467	1128	572	531	281	0.470745	0.491259	0.454027	0.44099	0.397464	0.480504
Tpgs1	0.499204	0.485702	0.0135015	1128	572	604	302	0.535461	0.527972	0.809563	0.797054	0.609282	0.836405
Chac2	0.191631	0.16063	0.0310009	1128	572	244	102	0.216312	0.178322	0.0759805	0.0741633	0.06842	0.0318844
Erlec1	0.386489	0.367528	0.0189601	1128	572	475	237	0.421099	0.414336	0.829722	0.795028	0.551264	0.799808
Sptbn1	1.33754	1.35235	-0.0148135	1128	572	1056	540	0.93617	0.944056	0.593377	0.592567	0.732504	0.796313
Wdpcp	0.27647	0.279499	-0.0030297	1128	572	323	166	0.286348	0.29021	0.912785	0.865136	0.88289	0.969611
Mdh1	1.66082	1.74044	-0.0796182	1128	572	1111	563	0.984929	0.984266	1	1	0.00300362	0.0204485
Prss57	0.0370322	0.0416129	-0.00458072	1128	572	52	31	0.0460993	0.0541958	0.539973	0.476033	0.4744	0.561859
Ccng1	0.581476	0.544455	0.0370203	1128	572	671	327	0.594858	0.571678	0.387011	0.37563	0.157568	0.226513
Nudcd2	0.687456	0.645183	0.042273	1128	572	754	368	0.66844	0.643357	0.328377	0.303848	0.159223	0.194906
Polrmt	0.217799	0.185337	0.032462	1128	572	297	132	0.263298	0.230769	0.161553	0.156188	0.114404	0.0897845
Hmmr	0.121371	0.108213	0.0131576	1128	572	124	56	0.109929	0.0979021	0.49771	0.504616	0.443519	0.558839
Meikin	0.387371	0.385723	0.00164804	1128	572	460	233	0.407801	0.407343	1	1	0.95467	0.998957
Slc22a4	0.115833	0.125437	-0.00960415	1128	572	148	81	0.131206	0.141608	0.604155	0.548511	0.549681	0.663001
Zfp354b	0.0277566	0.0256261	0.00213047	1128	572	42	17	0.037234	0.0297203	0.509556	0.48458	0.437437	0.540807
Cyfip2	1.41922	1.44811	-0.0288905	1128	572	1058	544	0.937943	0.951049	0.32446	0.321671	0.320019	0.336987
Mgat1	0.826338	0.813131	0.0132066	1128	572	875	433	0.775709	0.756993	0.420976	0.394015	0.730138	0.646109
Ppp2ca	1.39373	1.42418	-0.0304536	1128	572	1064	540	0.943262	0.944056	1	1	0.245537	0.590347
Flt4	0.0179247	0.0265467	-0.00862199	1128	572	28	20	0.0248227	0.034965	0.299307	0.277613	0.231865	0.24094
Hnrnpab	1.79265	1.83139	-0.0387384	1128	572	1116	567	0.989362	0.991259	0.909638	0.801886	0.207666	0.465039
Phykpl	0.4056	0.366358	0.0392421	1128	572	490	235	0.434397	0.410839	0.380977	0.377689	0.177067	0.24777
Hspa4	1.49858	1.51202	-0.0134385	1128	572	1095	547	0.970745	0.956294	0.158692	0.122353	0.486354	0.227416
Cnot6	1.29088	1.27037	0.020509	1128	572	1047	533	0.928191	0.931818	0.860572	0.841436	0.454061	0.749673
Gfpt2	0.273632	0.267102	0.00652921	1128	572	347	168	0.307624	0.293706	0.593207	0.576701	0.582058	0.7021
Zfp354a	0.0503422	0.0495925	0.000749642	1128	572	76	36	0.0673759	0.0629371	0.806355	0.757388	0.749579	0.889123
Mapk9	1.04765	1.0454	0.0022508	1128	572	941	480	0.83422	0.839161	0.848841	0.835431	0.722413	0.908286
Canx	1.88176	1.87526	0.00649895	1128	572	1123	566	0.995567	0.98951	0.249489	0.197672	0.805084	0.45164
Rack1	3.28572	3.30838	-0.0226638	1128	572	1128	572	1	1	NA	1	0.15317	0.440549
Rufy1	0.354449	0.356021	-0.00157218	1128	572	444	218	0.393617	0.381119	0.655088	0.635889	0.826554	0.863672
Rnf130	1.07789	1.13215	-0.0542601	1128	572	951	504	0.843085	0.881119	0.0416823	0.0405345	0.140151	0.0350551
Ltc4s	0.0374378	0.0483807	-0.0109429	1128	572	56	36	0.0496454	0.0629371	0.302506	0.258005	0.248352	0.240136
Rad50	0.641604	0.629743	0.0118612	1128	572	711	370	0.630319	0.646853	0.537842	0.522322	0.685961	0.726046
Mrnip	0.238791	0.22738	0.0114111	1128	572	309	148	0.273936	0.258741	0.541987	0.524535	0.525574	0.6309
Clk4	0.967309	0.988472	-0.0211628	1128	572	937	488	0.830674	0.853147	0.263029	0.264715	0.800812	0.540828
Sar1b	0.723942	0.750375	-0.0264325	1128	572	783	408	0.694149	0.713287	0.44844	0.432986	0.370716	0.454156
Jade2	0.364845	0.327106	0.0377392	1128	572	446	207	0.39539	0.361888	0.197355	0.187304	0.14574	0.125595
Cdkl3	0.104732	0.1146	-0.00986816	1128	572	147	82	0.130319	0.143357	0.503635	0.453269	0.455132	0.531924
Ube2b	1.4378	1.43163	0.00617333	1128	572	1080	552	0.957447	0.965035	0.533006	0.513518	0.499741	0.605672
Cdkn2aipnl	0.745271	0.693629	0.0516423	1128	572	815	394	0.722518	0.688811	0.163841	0.156889	0.0941246	0.0770157
Kremen1	0.347824	0.311218	0.036606	1128	572	437	196	0.387411	0.342657	0.0800412	0.0797267	0.0698163	0.0344607
Nefh	0.264924	0.248879	0.016045	1128	572	339	168	0.300532	0.293706	0.814546	0.779414	0.654548	0.853516
Med7	0.494731	0.558343	-0.0636123	1128	572	599	331	0.531028	0.578671	0.0698233	0.0636306	0.0320604	0.0146775
Havcr2	0.0507026	0.0637242	-0.0130216	1128	572	64	42	0.0567376	0.0734266	0.215528	0.202487	0.184306	0.160035
Tnip1	0.558075	0.560828	-0.00275262	1128	572	664	350	0.588652	0.611888	0.384101	0.373946	0.854181	0.683955
Vdac1	1.43396	1.41233	0.0216297	1128	572	1089	554	0.965426	0.968531	0.846518	0.777621	0.312188	0.586437
Upp1	0.147322	0.2067	-0.0593778	1128	572	182	131	0.161348	0.229021	0.000851782	0.000906483	0.000847257	1.15814e-05
Slu7	0.655592	0.677824	-0.0222327	1128	572	746	387	0.661348	0.676573	0.565485	0.549502	0.377652	0.533852
Ascc2	0.680671	0.7329	-0.0522292	1128	572	769	407	0.681738	0.711538	0.229475	0.221523	0.116353	0.120068
Hus1	0.278928	0.298022	-0.0190942	1128	572	364	190	0.322695	0.332168	0.734624	0.701725	0.521726	0.733983
Pttg1	0.556485	0.577358	-0.020873	1128	572	652	347	0.578014	0.606643	0.279742	0.273618	0.394396	0.348175
Hormad2	0.0769942	0.0790456	-0.00205135	1128	572	71	40	0.0629433	0.0699301	0.654812	0.603896	0.608762	0.735509
Zfp607a	0.202379	0.172031	0.0303473	1128	572	277	121	0.245567	0.211538	0.132329	0.129647	0.115794	0.0780475
Tns3	0.463567	0.45864	0.00492753	1128	572	549	278	0.486702	0.486014	1	1	0.856867	0.989229
Btg2	0.233095	0.195006	0.0380893	1128	572	289	128	0.256206	0.223776	0.158918	0.15232	0.0999592	0.078942
Gatsl3	0.0790737	0.0520161	0.0270576	1128	572	114	40	0.101064	0.0699301	0.0429912	0.039407	0.0321815	0.00972715
Igfbp1	0.06387	0.0865411	-0.0226711	1128	572	65	39	0.0576241	0.0681818	0.452558	0.393114	0.374289	0.429112
Pes1	1.00337	0.99939	0.00397556	1128	572	970	478	0.859929	0.835664	0.208345	0.193699	0.979864	0.505205
Tcn2	0.473912	0.498725	-0.0248139	1128	572	557	306	0.493794	0.534965	0.120421	0.11174	0.285069	0.141641
Osbp2	0.029076	0.0295663	-0.000490288	1128	572	40	19	0.035461	0.0332168	0.921417	0.888958	0.82435	0.960619
Myo1g	1.06066	1.09592	-0.0352608	1128	572	965	508	0.855496	0.888112	0.0730392	0.0699598	0.368497	0.120087
Smtn	0.262155	0.213716	0.0484396	1128	572	334	145	0.296099	0.253497	0.073789	0.0680056	0.0358954	0.017125
Arf5	0.509927	0.514156	-0.00422953	1128	572	589	312	0.522163	0.545455	0.391041	0.382095	0.71224	0.626318
2310033P09Rik	0.560261	0.537567	0.0226942	1128	572	655	316	0.580674	0.552448	0.289486	0.276329	0.30068	0.289795
Guk1	0.61366	0.618061	-0.00440162	1128	572	671	354	0.594858	0.618881	0.365965	0.345523	0.996457	0.711406
Rnf185	0.191343	0.192794	-0.00145134	1128	572	262	132	0.23227	0.230769	0.993263	1	0.97665	0.999725
Limk2	0.525087	0.500148	0.0249392	1128	572	630	306	0.558511	0.534965	0.383996	0.38044	0.366816	0.414373
Patz1	0.887652	0.885666	0.00198556	1128	572	900	455	0.797872	0.795455	0.957491	0.898651	0.871055	0.974484
Eif4enif1	0.673284	0.680759	-0.00747513	1128	572	762	383	0.675532	0.66958	0.847329	0.826755	0.758395	0.919692
Trim11	0.342307	0.361499	-0.0191921	1128	572	441	225	0.390957	0.393357	0.965562	0.958073	0.604812	0.895644
Ogdh	1.23774	1.14926	0.0884788	1128	572	1044	511	0.925532	0.893357	0.0313772	0.027441	0.00221617	0.000651175
Drg1	1.1938	1.19997	-0.00617186	1128	572	1018	519	0.902482	0.907343	0.814649	0.793998	0.910702	0.957533
Rtn4	1.30035	1.30992	-0.00956909	1128	572	1052	534	0.932624	0.933566	1	1	0.800424	0.978609
Mtif2	0.79804	0.78559	0.0124502	1128	572	828	427	0.734043	0.746503	0.621409	0.599584	0.512518	0.66989
Rps27a	4.22266	4.22656	-0.00390336	1128	572	1128	572	1	1	NA	1	0.469979	0.824845
Cfap36	0.43602	0.461126	-0.0251065	1128	572	543	290	0.481383	0.506993	0.343784	0.329527	0.330973	0.350732
Ppp4r3b	1.0797	1.05053	0.0291702	1128	572	988	490	0.875887	0.856643	0.3	0.286257	0.26674	0.272771
Pnpt1	0.658884	0.645378	0.013506	1128	572	735	371	0.651596	0.648601	0.94537	0.914322	0.54042	0.842462
Pold2	0.829059	0.746324	0.0827351	1128	572	834	397	0.739362	0.694056	0.0551946	0.0509711	0.00675482	0.00308975
Zkscan17	0.472781	0.493577	-0.0207968	1128	572	580	303	0.514184	0.52972	0.579291	0.572078	0.403236	0.569028
Aebp1	0.0417975	0.0249448	0.0168527	1128	572	55	19	0.0487589	0.0332168	0.17442	0.166143	0.129402	0.104051
Polm	0.0540873	0.0404011	0.0136862	1128	572	80	30	0.070922	0.0524476	0.174241	0.174625	0.145281	0.118583
Pgam2	0.0267254	0.0254477	0.00127769	1128	572	40	21	0.035461	0.0367133	1	0.890899	0.906598	0.980193
Dbnl	1.07113	1.03563	0.0355053	1128	572	1000	484	0.886525	0.846154	0.0223412	0.0206912	0.365382	0.0444907
Mrps24	0.627321	0.635403	-0.00808131	1128	572	676	350	0.599291	0.611888	0.653257	0.636917	0.823439	0.862941
Ankrd36	0.0942392	0.107906	-0.0136664	1128	572	131	75	0.116135	0.131119	0.414561	0.387232	0.378717	0.428178
Ccdc117	0.392192	0.417297	-0.0251053	1128	572	478	270	0.423759	0.472028	0.06537	0.0626949	0.196339	0.066439
Dynll2	1.09461	1.05812	0.0364837	1128	572	985	485	0.873227	0.847902	0.171495	0.154343	0.22678	0.152341
Xbp1	1.15277	1.01617	0.136599	1128	572	940	449	0.833333	0.784965	0.0177447	0.016792	0.000547734	0.000115858
Supt4a	1.27244	1.32609	-0.0536511	1128	572	1035	536	0.917553	0.937063	0.180769	0.174663	0.0931017	0.0832414
2004-09-01	0.155519	0.132892	0.0226271	1128	572	211	88	0.187057	0.153846	0.102679	0.0922465	0.106432	0.0552118
2810021J22Rik	0.0723575	0.0510102	0.0213473	1128	572	103	38	0.0913121	0.0664336	0.0960461	0.0935335	0.0771954	0.0428229
Ska2	0.386292	0.321599	0.0646929	1128	572	454	201	0.402482	0.351399	0.0463489	0.0450269	0.0176048	0.00645256
Prr11	0.117734	0.103482	0.0142514	1128	572	140	55	0.124113	0.0961538	0.10336	0.0911482	0.105381	0.0542259
Smg8	0.168755	0.175827	-0.00707182	1128	572	246	130	0.218085	0.227273	0.711811	0.66558	0.691923	0.817615
Rnf187	0.823399	0.78331	0.0400893	1128	572	841	417	0.745567	0.729021	0.498793	0.482682	0.143054	0.253615
Tubd1	0.164433	0.172512	-0.00807962	1128	572	226	124	0.200355	0.216783	0.466568	0.44639	0.458457	0.529318
Mrpl22	0.72279	0.766165	-0.0433744	1128	572	792	420	0.702128	0.734266	0.184421	0.173578	0.186481	0.143413
Cnot8	1.02057	1.03283	-0.0122552	1128	572	957	494	0.848404	0.863636	0.443268	0.425074	0.737158	0.676968
Rps6kb1	0.97187	0.943976	0.0278942	1128	572	945	471	0.837766	0.823427	0.49645	0.45011	0.362274	0.458797
Sap30l	0.127179	0.152094	-0.0249155	1128	572	181	108	0.160461	0.188811	0.160908	0.151364	0.140713	0.10328
Galnt10	0.417152	0.382157	0.0349948	1128	572	506	243	0.448582	0.424825	0.378567	0.352735	0.220399	0.276325
Rnft1	0.536306	0.522889	0.0134175	1128	572	636	318	0.56383	0.555944	0.796513	0.756639	0.545666	0.778106
Mfap3	0.87537	0.854131	0.0212391	1128	572	889	457	0.788121	0.798951	0.64808	0.613769	0.26356	0.456438
Fam114a2	0.894116	0.871415	0.0227019	1128	572	924	453	0.819149	0.791958	0.198833	0.190701	0.441298	0.292449
Ppm1d	0.325668	0.345168	-0.0195	1128	572	427	225	0.378546	0.393357	0.588775	0.561787	0.493125	0.632636
Znhit3	0.321855	0.278747	0.0431089	1128	572	423	178	0.375	0.311189	0.0108747	0.0099511	0.0296302	0.00269172
Myo19	0.0831773	0.0728225	0.0103547	1128	572	123	55	0.109043	0.0961538	0.461561	0.450886	0.40902	0.496192
Prpsap2	0.470943	0.456221	0.014722	1128	572	566	286	0.501773	0.5	0.985835	0.959088	0.666373	0.925226
Ggnbp2	1.2662	1.30207	-0.0358676	1128	572	1037	546	0.919326	0.954545	0.0090819	0.00613179	0.374986	0.0162681
Acaca	0.911905	0.896745	0.0151597	1128	572	889	441	0.788121	0.770979	0.455011	0.419417	0.718157	0.662643
Shmt1	0.420449	0.373	0.0474491	1128	572	481	222	0.426418	0.388112	0.143392	0.131118	0.0790265	0.0577115
Llgl1	0.230777	0.220965	0.00981227	1128	572	312	154	0.276596	0.269231	0.791684	0.773722	0.667905	0.857921
Drg2	0.513857	0.551463	-0.0376053	1128	572	620	336	0.549645	0.587413	0.15232	0.147493	0.191484	0.128982
Srebf1	0.676956	0.655657	0.0212989	1128	572	769	376	0.681738	0.657343	0.337671	0.324651	0.456221	0.430976
Tom1l1	0.634812	0.619929	0.0148829	1128	572	720	371	0.638298	0.648601	0.715026	0.707942	0.570761	0.770221
Cox11	0.274946	0.277072	-0.00212578	1128	572	356	184	0.315603	0.321678	0.84218	0.825509	0.887059	0.960451
Stxbp4	0.824651	0.683508	0.141143	1128	572	757	353	0.671099	0.617133	0.031188	0.0309814	0.000772902	0.00027872
Bzw2	1.14573	1.23176	-0.0860343	1128	572	998	523	0.884752	0.914336	0.0727897	0.0657524	0.00414901	0.00251167
Elac2	0.347198	0.327787	0.019411	1128	572	457	202	0.405142	0.353147	0.0427239	0.0399506	0.160484	0.038787
Pctp	0.600003	0.584511	0.015492	1128	572	690	340	0.611702	0.594406	0.524091	0.495158	0.461626	0.56593
Twistnb	0.715454	0.671409	0.0440445	1128	572	774	378	0.68617	0.660839	0.316844	0.297131	0.118843	0.153378
Atxn7l1	1.30963	1.36869	-0.0590574	1128	572	1031	538	0.914007	0.940559	0.0652626	0.0544801	0.094708	0.0323352
Sypl	1.17838	1.20029	-0.0219117	1128	572	1041	520	0.922872	0.909091	0.375515	0.349097	0.174436	0.231316
Pdia6	1.50446	1.53787	-0.0334113	1128	572	1089	551	0.965426	0.963287	0.930889	0.889466	0.191082	0.471164
Nampt	0.611528	0.610886	0.000641788	1128	572	693	357	0.614362	0.624126	0.734893	0.7118	0.961594	0.943957
Pik3cg	1.3155	1.35417	-0.0386691	1128	572	1056	531	0.93617	0.928322	0.609501	0.537862	0.10918	0.225201
Nbas	0.565542	0.508576	0.0569654	1128	572	634	302	0.562057	0.527972	0.199382	0.19708	0.0692068	0.0722174
Tspan13	1.42387	1.45274	-0.0288606	1128	572	1069	541	0.947695	0.945804	0.960208	0.908835	0.278787	0.601225
Rock2	1.40112	1.36097	0.0401591	1128	572	1046	530	0.927305	0.926573	1	1	0.185223	0.497545
Laptm4a	2.03199	1.99364	0.0383562	1128	572	1126	572	0.998227	1	0.795665	0.553221	0.116892	0.241759
Fam49a	0.589933	0.608829	-0.0188953	1128	572	667	357	0.591312	0.624126	0.209929	0.20817	0.469872	0.325199
Snx13	0.684511	0.662932	0.0215783	1128	572	730	372	0.647163	0.65035	0.939215	0.914462	0.538541	0.841301
Sdc1	0.243662	0.242595	0.00106748	1128	572	303	157	0.268617	0.274476	0.842156	0.817319	0.892814	0.959649
Lpin1	0.428201	0.415233	0.0129681	1128	572	511	259	0.453014	0.452797	1	1	0.717558	0.955717
Pum2	1.74431	1.7059	0.0384112	1128	572	1112	566	0.985816	0.98951	0.68194	0.652243	0.125744	0.287124
Nrcam	0.031793	0.0210124	0.0107806	1128	572	44	14	0.0390071	0.0244755	0.156152	0.156533	0.121968	0.094667
Rgs9	0.0520932	0.0444266	0.00766664	1128	572	73	33	0.0647163	0.0576923	0.645668	0.597465	0.555504	0.697954
Arsg	0.133997	0.133571	0.000425564	1128	572	178	88	0.157801	0.153846	0.887511	0.887674	0.874938	0.972963
Hs1bp3	0.219841	0.188266	0.0315756	1128	572	295	131	0.261525	0.229021	0.16091	0.155234	0.125209	0.0960285
Smc6	0.925567	0.889473	0.0360936	1128	572	894	445	0.792553	0.777972	0.527498	0.490531	0.24323	0.37297
Apob	0.0364901	0.042599	-0.00610897	1128	572	43	23	0.0381206	0.0402098	0.937955	0.894386	0.831252	0.963851
Amz2	0.639337	0.626909	0.0124283	1128	572	714	367	0.632979	0.641608	0.767188	0.749066	0.782797	0.899375
Gna13	0.788763	0.810827	-0.0220637	1128	572	823	428	0.72961	0.748252	0.443933	0.415811	0.615031	0.604461
Prkar1a	1.81853	1.84131	-0.0227787	1128	572	1121	568	0.993794	0.993007	1	1	0.52472	0.863107
Fam20a	0.0339015	0.0296791	0.00422236	1128	572	53	22	0.0469858	0.0384615	0.494163	0.455423	0.426951	0.512867
Abca8b	0.0449494	0.0495157	-0.00456635	1128	572	62	31	0.0549645	0.0541958	1	1	0.962851	0.999301
Rdh14	0.503994	0.471266	0.0327288	1128	572	602	305	0.533688	0.533217	1	1	0.270182	0.623758
Map2k6	0.75495	0.743563	0.0113868	1128	572	770	386	0.682624	0.674825	0.786627	0.741685	0.685723	0.852455
Trappc12	0.671486	0.733229	-0.0617424	1128	572	757	409	0.671099	0.715035	0.0736528	0.0681479	0.0219106	0.0112089
Adi1	0.715403	0.723744	-0.00834071	1128	572	787	399	0.697695	0.697552	1	1	0.700293	0.949777
Rnaseh1	0.33225	0.311396	0.0208535	1128	572	424	195	0.375887	0.340909	0.172944	0.165611	0.254637	0.175685
Ubxn2a	0.279504	0.255103	0.0244017	1128	572	366	169	0.324468	0.295455	0.245289	0.245794	0.228749	0.218063
Fkbp1b	0.0664134	0.0712009	-0.00478754	1128	572	97	49	0.0859929	0.0856643	1	1	0.965907	0.999412
Cmpk2	0.405089	0.385021	0.0200683	1128	572	463	224	0.410461	0.391608	0.486333	0.464391	0.435679	0.525617
Pfn4	0.0333914	0.0265467	0.00684474	1128	572	52	20	0.0460993	0.034965	0.342298	0.309864	0.283571	0.301557
Itsn2	1.19624	1.18695	0.00928542	1128	572	1023	505	0.906915	0.882867	0.141983	0.125893	0.999239	0.386585
Rsad2	1.00653	0.977776	0.0287563	1128	572	829	423	0.734929	0.73951	0.885231	0.861379	0.353451	0.666523
Rnf144a	0.686657	0.761836	-0.0751782	1128	572	739	397	0.655142	0.694056	0.119803	0.114003	0.0151795	0.0127354
Id2	0.202361	0.137514	0.0648467	1128	572	236	83	0.20922	0.145105	0.00172743	0.00126927	0.00149217	2.68504e-05
Mboat2	0.56211	0.498534	0.0635758	1128	572	605	285	0.536348	0.498252	0.1514	0.150168	0.0443698	0.0400522
Ncoa1	0.735105	0.740475	-0.00536979	1128	572	763	393	0.676418	0.687063	0.696881	0.70016	0.89941	0.920958
[truncated: 14,713 more rows]

## Sheet: DEG list Vwf+
Supplementary information, Table S2. DEGs identified when comparing Vwf+ and Vwf- pnHSCs.
H19
Vwf
Cd34
Hist1h2bc
Meg3
Syk
Tuba1b
Nrxn1
Vim
Mecom
Pdgfc
Ifi44
Mmp16
Mllt3
Hacd4
Rnf220
Plac8
Tbxas1
Acer3
Cmtm7
Ramp1
Plcl1
Ctnnal1
Pik3r1
Flt3
Ctla2a
Arhgap30
Arhgap15
Clca3a1
Lgals1
2610307P16Rik
Rian

## Sheet: DE test table Vwf high
Supplementary information, Table S2. Differential gene expression analysis output when comparing Vwfhigh (A) and Vwf- (B) pnHSCs.
gene	meanA	meanB	log2fc	nCellA	nCellB	expCellA	expCellB	expFractionCellA	expFractionCellB	chisq.test.p	fisher.test.p	wilcox	fisher_combined
Gnai3	1.58324	1.60609	-0.0228532	283	572	277	564	0.978799	0.986014	0.619916	0.567509	0.60543	0.710646
Cdc45	0.243209	0.194797	0.0484117	283	572	65	113	0.229682	0.197552	0.317618	0.283715	0.212541	0.229651
H19	1.61745	0.839071	0.77838	283	572	246	372	0.869258	0.65035	2.9692e-11	3.01977e-12	6.13518e-30	1.75614e-39
Scml2	0.155097	0.122096	0.033001	283	572	52	86	0.183746	0.15035	0.250042	0.235854	0.206486	0.195877
Apoh	0.0622087	0.0665566	-0.00434787	283	572	20	34	0.0706714	0.0594406	0.627036	0.551278	0.56491	0.67473
Narf	0.594841	0.583815	0.0110261	283	572	173	346	0.611307	0.604895	0.915385	0.881864	0.952262	0.986416
Cav2	0.146172	0.120382	0.0257909	283	572	54	86	0.190813	0.15035	0.15961	0.141168	0.148209	0.101828
Klf6	0.543061	0.51391	0.0291513	283	572	155	300	0.547703	0.524476	0.570232	0.560243	0.518034	0.649262
Scmh1	0.879315	0.820686	0.0586282	283	572	212	433	0.749117	0.756993	0.86709	0.80061	0.136922	0.351963
Cox5a	1.01725	1.03208	-0.0148305	283	572	239	468	0.844523	0.818182	0.38871	0.387408	0.600956	0.572146
Fer	0.258003	0.205993	0.0520099	283	572	80	128	0.282686	0.223776	0.0711543	0.0627023	0.0644381	0.0263088
Xpo6	0.701315	0.757081	-0.0557652	283	572	201	417	0.710247	0.729021	0.619949	0.57062	0.150851	0.297186
Tfe3	0.183516	0.152116	0.0314002	283	572	63	110	0.222615	0.192308	0.343351	0.319996	0.26119	0.291021
Brat1	0.189387	0.186961	0.00242634	283	572	65	130	0.229682	0.227273	1	0.931212	0.948984	0.992959
Gna12	0.386343	0.369869	0.0164733	283	572	119	227	0.420495	0.396853	0.556048	0.5064	0.685868	0.714617
Slc22a18	0.221132	0.168713	0.0524186	283	572	70	120	0.24735	0.20979	0.247804	0.221771	0.123581	0.125987
Pih1d2	0.03429	0.0200976	0.0141924	283	572	13	15	0.0459364	0.0262238	0.18689	0.152552	0.129069	0.0970244
Dlat	0.523511	0.573497	-0.0499861	283	572	158	351	0.558304	0.613636	0.139641	0.138613	0.230488	0.141967
Sdhd	1.3707	1.43458	-0.0638808	283	572	270	552	0.954064	0.965035	0.551813	0.453203	0.0914298	0.173353
Ccnd2	2.35644	2.21608	0.14036	283	572	280	566	0.989399	0.98951	1	1	0.000148658	0.00145891
Gpr107	0.553408	0.518269	0.0351386	283	572	154	305	0.54417	0.533217	0.818588	0.771156	0.447539	0.712283
Nalcn	0.017145	0.0273684	-0.0102234	283	572	7	22	0.024735	0.0384615	0.399425	0.42186	0.295757	0.384448
Slfn4	0.04073	0.0262004	0.0145296	283	572	13	16	0.0459364	0.027972	0.24411	0.227111	0.175215	0.168089
Tspan32	2.05	2.02583	0.0241682	283	572	283	567	1	0.991259	0.270955	0.176884	0.79619	0.416891
Gmpr	0.530646	0.510067	0.020579	283	572	160	311	0.565371	0.543706	0.598711	0.559678	0.557864	0.675664
Mid2	0.0434867	0.011615	0.0318717	283	572	16	8	0.0565371	0.013986	0.000885153	0.000720747	0.000405911	4.69399e-06
Trim25	1.13861	1.13892	-0.00031349	283	572	244	503	0.862191	0.879371	0.547047	0.511864	0.930206	0.829456
Dgke	0.242715	0.235686	0.00702859	283	572	84	157	0.29682	0.274476	0.546782	0.51846	0.616453	0.68417
Scpep1	0.313649	0.289118	0.0245304	283	572	102	191	0.360424	0.333916	0.488973	0.44494	0.434798	0.511252
Mnt	0.393606	0.379718	0.0138883	283	572	123	250	0.434629	0.437063	1	1	0.720921	0.956825
Itgb2	0.455814	0.557636	-0.101822	283	572	138	324	0.487633	0.566434	0.0354888	0.0343923	0.0121935	0.00368064
Hddc2	0.800648	0.754337	0.0463117	283	572	204	399	0.720848	0.697552	0.533052	0.523881	0.235479	0.381515
Tpd52l1	0.0375716	0.0315555	0.00601613	283	572	13	21	0.0459364	0.0367133	0.643018	0.577457	0.51244	0.656242
Pemt	0.222104	0.25482	-0.0327158	283	572	76	166	0.268551	0.29021	0.561315	0.519915	0.464298	0.584495
Bcl6b	0.184705	0.156512	0.0281933	283	572	60	100	0.212014	0.174825	0.222906	0.193224	0.19689	0.16241
Clec10a	0.0234763	0.0891227	-0.0656464	283	572	9	59	0.0318021	0.103147	0.000475978	0.000145282	0.0002593	6.81645e-07
Alox12	0.0799979	0.0367657	0.0432322	283	572	27	28	0.0954064	0.048951	0.0139971	0.0115771	0.00859788	0.00101679
Arvcf	0.159023	0.241484	-0.0824609	283	572	52	152	0.183746	0.265734	0.0104205	0.00821553	0.00712314	0.000628868
Comt	0.908504	0.862405	0.0460985	283	572	227	444	0.80212	0.776224	0.4362	0.426379	0.233635	0.329375
Rtca	0.566953	0.541444	0.0255098	283	572	167	326	0.590106	0.56993	0.625324	0.606886	0.451111	0.628434
Dbt	0.338241	0.433283	-0.0950423	283	572	107	270	0.378092	0.472028	0.011403	0.0103832	0.0157754	0.00159162
Dazap2	2.09731	2.10968	-0.0123708	283	572	283	571	1	0.998252	1	1	0.804231	0.979448
Mcts1	0.854241	0.930999	-0.076758	283	572	223	455	0.787986	0.795455	0.869768	0.788724	0.0773015	0.231525
Rnf17	0.135447	0.156752	-0.0213043	283	572	38	95	0.134276	0.166084	0.268151	0.26995	0.266427	0.261233
Trappc10	0.364311	0.355957	0.00835372	283	572	117	224	0.413428	0.391608	0.589942	0.553261	0.702593	0.756017
Ccm2	1.34993	1.47115	-0.121224	283	572	261	558	0.922261	0.975524	0.000523693	0.000467953	0.0114926	7.06299e-05
Tbrg4	0.352152	0.36538	-0.0132278	283	572	118	238	0.416961	0.416084	1	1	0.824683	0.983646
Mx1	0.116281	0.149049	-0.0327679	283	572	37	89	0.130742	0.155594	0.388584	0.357601	0.307679	0.352859
Fap	0.0572944	0.0527963	0.00449808	283	572	20	33	0.0706714	0.0576923	0.555245	0.454749	0.484754	0.553776
Ndufa9	1.01034	1.1123	-0.101968	283	572	243	511	0.858657	0.893357	0.171722	0.1444	0.0148131	0.0152884
Lck	0.248446	0.226338	0.0221076	283	572	84	147	0.29682	0.256993	0.24921	0.220639	0.309806	0.251755
Cttnbp2	0.0494019	0.0183829	0.031019	283	572	16	13	0.0565371	0.0227273	0.0178252	0.0148293	0.00995066	0.00144924
Galnt1	0.919111	0.94905	-0.029939	283	572	229	478	0.809187	0.835664	0.385996	0.338248	0.525832	0.484984
Mkrn2	0.459237	0.414862	0.0443749	283	572	151	260	0.533569	0.454545	0.0354164	0.0348392	0.1482	0.0323535
Raf1	0.887607	0.938517	-0.0509102	283	572	226	466	0.798587	0.814685	0.637345	0.579745	0.284745	0.462441
2001-09-01	1.12632	1.19351	-0.0671851	283	572	239	507	0.844523	0.886364	0.105826	0.101736	0.219296	0.10715
Pdgfb	0.263875	0.193206	0.0706685	283	572	84	135	0.29682	0.236014	0.0667259	0.0668301	0.0286691	0.0139051
Grasp	0.287266	0.2002	0.0870667	283	572	95	145	0.335689	0.253497	0.01485	0.0151327	0.00427033	0.000688024
Acvr1b	0.312776	0.37655	-0.0637743	283	572	102	245	0.360424	0.428322	0.0674694	0.0642639	0.0645815	0.0269127
Tom1l2	0.745697	0.686046	0.0596506	283	572	196	377	0.69258	0.659091	0.366628	0.353906	0.144722	0.20342
Zfp385a	0.656809	0.711528	-0.0547193	283	572	182	400	0.64311	0.699301	0.113994	0.102056	0.225721	0.109898
Itga5	0.714491	0.649217	0.0652743	283	572	190	376	0.671378	0.657343	0.740307	0.70147	0.203717	0.42093
Wdr77	1.01375	0.996009	0.0177442	283	572	237	489	0.837456	0.854895	0.569434	0.54256	0.447566	0.586532
Atp5f1	2.07791	2.10105	-0.0231475	283	572	283	571	1	0.998252	1	1	0.25976	0.609916
Hnrnpd	1.77908	1.8626	-0.0835203	283	572	281	568	0.992933	0.993007	1	1	0.0212426	0.103064
Dynlt1c	1.04359	0.994411	0.0491773	283	572	246	490	0.869258	0.856643	0.691754	0.674963	0.203542	0.410086
C1d	1.16368	1.13257	0.0311131	283	572	257	507	0.908127	0.886364	0.393544	0.348726	0.464528	0.456853
Gm2a	0.90011	0.969451	-0.0693416	283	572	217	471	0.766784	0.823427	0.0608973	0.0543212	0.180599	0.0551765
Krit1	0.89785	0.902772	-0.0049214	283	572	224	459	0.791519	0.802448	0.776065	0.717464	0.967529	0.947568
Clcn4	0.460358	0.478012	-0.0176549	283	572	138	293	0.487633	0.512238	0.545535	0.513594	0.578122	0.657467
Sema4f	0.0151119	0.017674	-0.0025621	283	572	5	14	0.0176678	0.0244755	0.697313	0.627911	0.534439	0.701999
Hk2	0.575467	0.648643	-0.0731757	283	572	150	355	0.530035	0.620629	0.0138475	0.0120455	0.0562271	0.00561973
Myo18a	0.872051	0.875941	-0.00389022	283	572	218	450	0.770318	0.786713	0.647074	0.598484	0.921504	0.879708
Sez6	0.0610479	0.0655956	-0.00454768	283	572	21	42	0.0742049	0.0734266	1	1	0.984963	0.999886
Haao	0.113916	0.16977	-0.0558545	283	572	41	116	0.144876	0.202797	0.0494656	0.0394651	0.0319138	0.0096691
Cd52	0.192952	0.310577	-0.117625	283	572	61	179	0.215548	0.312937	0.00371534	0.00277506	0.00125715	4.73272e-05
Abhd15	0.198816	0.232694	-0.0338783	283	572	62	157	0.219081	0.274476	0.0963267	0.0957306	0.115536	0.0608806
Hoxb6	0.0992199	0.0543486	0.0448713	283	572	34	38	0.120141	0.0664336	0.0113976	0.0123427	0.00793759	0.00100233
Loxl3	0.25084	0.168147	0.0826931	283	572	79	112	0.279152	0.195804	0.00767264	0.00682361	0.00463366	0.00035924
Kat2b	0.971223	0.862426	0.108798	283	572	238	437	0.840989	0.763986	0.0120798	0.00968671	0.0163554	0.00154473
Rab5b	0.764057	0.757126	0.00693087	283	572	210	424	0.742049	0.741259	1	1	0.892358	0.993987
Icosl	0.0400209	0.0430306	-0.00300967	283	572	14	32	0.04947	0.0559441	0.815167	0.749767	0.705766	0.865952
Spg7	0.305685	0.316382	-0.0106968	283	572	101	204	0.35689	0.356643	1	1	0.853481	0.9887
Sult5a1	0.0526835	0.0217212	0.0309623	283	572	17	14	0.0600707	0.0244755	0.015278	0.0113672	0.0090551	0.00104799
Rpl13	4.65691	4.65085	0.00605744	283	572	283	572	1	1	NA	1	0.695377	0.948008
Chmp1a	0.783639	0.758588	0.0250511	283	572	215	424	0.759717	0.741259	0.616451	0.615914	0.377935	0.572088
Rpa1	0.932559	0.806093	0.126466	283	572	217	401	0.766784	0.701049	0.052436	0.0511963	0.00976406	0.00429956
Serpinf1	0.902358	0.782479	0.11988	283	572	225	422	0.795053	0.737762	0.079673	0.0751943	0.00246493	0.0017781
Tubgcp3	0.557301	0.508811	0.0484891	283	572	169	319	0.597173	0.557692	0.305779	0.304042	0.189774	0.222287
Oprm1	0.0614202	0.092964	-0.0315437	283	572	21	61	0.0742049	0.106643	0.163808	0.139922	0.12157	0.0863093
Polr3d	0.334119	0.33637	-0.00225106	283	572	105	209	0.371025	0.365385	0.931778	0.880384	0.907634	0.978306
Ddx3x	1.62744	1.63171	-0.00426914	283	572	275	552	0.971731	0.965035	0.753869	0.686957	0.867936	0.90456
Il12rb1	0.162301	0.0967614	0.0655395	283	572	59	72	0.208481	0.125874	0.00225267	0.00236417	0.00153794	4.91748e-05
Usp32	0.663099	0.684094	-0.0209948	283	572	178	378	0.628975	0.660839	0.399122	0.361544	0.472678	0.472814
Txnrd3	0.204959	0.209874	-0.00491494	283	572	68	149	0.240283	0.26049	0.578622	0.559265	0.628849	0.719211
Zfp512b	0.778265	0.720034	0.0582316	283	572	202	407	0.713781	0.711538	1	1	0.140736	0.416702
Dnajc5	1.17647	1.12687	0.0495958	283	572	256	506	0.904594	0.884615	0.443562	0.415214	0.210637	0.300561
Tpd52l2	0.986112	0.920405	0.0657069	283	572	236	482	0.833922	0.842657	0.819184	0.766631	0.0369914	0.129396
Fmr1	0.617708	0.649902	-0.0321941	283	572	177	370	0.625442	0.646853	0.590577	0.545608	0.489682	0.619805
Bcl11a	1.95888	1.93679	0.022096	283	572	282	569	0.996466	0.994755	1	1	0.513578	0.855802
Il4	0.706448	0.65046	0.0559874	283	572	187	346	0.660777	0.604895	0.130551	0.115925	0.115867	0.0713249
Pxmp4	0.469294	0.47372	-0.00442623	283	572	147	295	0.519435	0.515734	0.976727	0.942096	0.980193	0.996991
Dlg3	0.421657	0.471864	-0.0502071	283	572	123	289	0.434629	0.505245	0.0612267	0.0585963	0.155041	0.051794
Gnb1l	0.382413	0.364712	0.0177006	283	572	106	192	0.374558	0.335664	0.29517	0.285726	0.270383	0.275078
Mmp11	0.0220435	0.029792	-0.0077484	283	572	8	22	0.0282686	0.0384615	0.572247	0.555118	0.44622	0.593382
Smarcb1	0.951653	0.959578	-0.0079252	283	572	239	476	0.844523	0.832168	0.717939	0.694939	0.751215	0.861378
Hip1r	0.46732	0.444777	0.0225435	283	572	145	271	0.512367	0.473776	0.322326	0.30894	0.363213	0.357659
Nsun5	0.28639	0.296284	-0.00989409	283	572	97	197	0.342756	0.344406	1	1	0.882006	0.992747
Top1mt	0.146961	0.150082	-0.00312144	283	572	52	109	0.183746	0.190559	0.883237	0.852814	0.824537	0.950798
Hoxa10	0.376229	0.284578	0.091651	283	572	118	185	0.416961	0.323427	0.00893136	0.00785918	0.00523383	0.000456529
Hoxa4	0.0283749	0.0278713	0.000503553	283	572	11	23	0.0388693	0.0402098	1	1	0.933134	0.997713
Gm38393	0.0528677	0.0667636	-0.0138959	283	572	20	49	0.0706714	0.0856643	0.532634	0.505995	0.435221	0.55344
Mmp14	0.0610479	0.0423	0.0187479	283	572	21	32	0.0742049	0.0559441	0.372762	0.295424	0.278962	0.288114
Slc7a7	0.123529	0.0731196	0.050409	283	572	42	58	0.14841	0.101399	0.0574674	0.0541087	0.0314912	0.0125663
Oxa1l	0.931339	1.03395	-0.102616	283	572	238	505	0.840989	0.882867	0.109562	0.105752	0.0112347	0.00919041
Heatr6	0.58969	0.581283	0.00840718	283	572	173	350	0.611307	0.611888	1	1	0.755317	0.967272
Ccl3	0.0389605	0.0491532	-0.0101927	283	572	14	33	0.04947	0.0576923	0.736155	0.750114	0.608405	0.814373
Wfdc18	0.169009	0.0976758	0.0713327	283	572	46	54	0.162544	0.0944056	0.00504238	0.0045761	0.00361614	0.000198727
Icam4	0.131433	0.0864513	0.0449816	283	572	42	58	0.14841	0.101399	0.0574674	0.0541087	0.0424816	0.0162638
Ilf2	1.1356	1.12455	0.0110544	283	572	257	513	0.908127	0.896853	0.691369	0.629656	0.759727	0.831104
Chtop	1.36811	1.40289	-0.0347788	283	572	262	554	0.925795	0.968531	0.00818868	0.00807846	0.808106	0.0393759
Snapin	0.623211	0.64584	-0.0226292	283	572	172	380	0.607774	0.664336	0.120877	0.110855	0.666226	0.266293
S100a4	0.42909	0.274442	0.154647	283	572	121	173	0.427562	0.302448	0.000388442	0.000325628	3.37077e-05	2.12142e-07
S100a5	0.021027	0.0246477	-0.00362074	283	572	8	17	0.0282686	0.0297203	1	1	0.896503	0.994449
S100a6	0.489317	0.402358	0.086959	283	572	139	233	0.491166	0.407343	0.0242492	0.0230172	0.0114611	0.00243763
Icam2	0.70732	0.625098	0.082222	283	572	192	352	0.678445	0.615385	0.0839672	0.0822281	0.046846	0.0252662
Mapk7	0.198168	0.180061	0.0181073	283	572	69	125	0.243816	0.218531	0.456928	0.435038	0.447798	0.513465
B9d1	0.0781929	0.0615976	0.0165953	283	572	27	40	0.0954064	0.0699301	0.24233	0.223281	0.197997	0.182089
Sec24b	0.961079	0.887766	0.073313	283	572	234	441	0.826855	0.770979	0.0723771	0.0616458	0.0883325	0.0338318
N4bp3	0.0859131	0.101084	-0.0151709	283	572	31	75	0.109541	0.131119	0.429132	0.440203	0.373812	0.461493
Rmnd5b	0.483818	0.437793	0.0460253	283	572	148	285	0.522968	0.498252	0.543483	0.51352	0.259507	0.401844
Nhp2	1.14491	1.1242	0.0207121	283	572	243	490	0.858657	0.856643	1	1	0.58694	0.899681
Vps9d1	0.185133	0.168372	0.0167608	283	572	69	124	0.243816	0.216783	0.422081	0.385428	0.40989	0.449504
Zfp276	0.120847	0.116653	0.00419416	283	572	44	87	0.155477	0.152098	0.977502	0.919764	0.881712	0.980887
Mfsd10	1.00702	0.912893	0.0941223	283	572	241	457	0.85159	0.798951	0.075593	0.0742364	0.024901	0.0134822
Luzp1	0.292117	0.233283	0.0588343	283	572	101	152	0.35689	0.265734	0.0076237	0.00679215	0.0145805	0.00101212
Slc13a2	0.0434867	0.0348451	0.0086417	283	572	16	26	0.0565371	0.0454545	0.590962	0.50305	0.478343	0.583407
Kctd10	0.611293	0.681861	-0.0705677	283	572	181	400	0.639576	0.699301	0.0923452	0.0866912	0.075863	0.0396193
Poldip2	0.780374	0.783499	-0.00312486	283	572	208	428	0.734982	0.748252	0.737595	0.677988	0.947559	0.926705
Ift20	1.30974	1.28887	0.0208712	283	572	267	531	0.943463	0.928322	0.490487	0.467609	0.645963	0.663663
Pcbp3	0.40923	0.375047	0.0341835	283	572	127	237	0.448763	0.414336	0.376393	0.34051	0.344184	0.368458
Lgals9	1.79958	2.11494	-0.315362	283	572	276	568	0.975265	0.993007	0.065212	0.0478625	1.55997e-13	2.50336e-13
Araf	0.994482	0.922041	0.0724412	283	572	242	479	0.855124	0.837413	0.568413	0.549232	0.0454699	0.117124
Cfp	0.274173	0.234265	0.039908	283	572	84	130	0.29682	0.227273	0.033568	0.0293242	0.0488082	0.0108049
Uxt	0.325582	0.36872	-0.043138	283	572	103	235	0.363958	0.410839	0.213108	0.206461	0.173323	0.154956
Cnnm3	0.350263	0.371895	-0.0216313	283	572	111	238	0.392226	0.416084	0.55253	0.554248	0.563975	0.67608
Lman2l	0.396239	0.405415	-0.00917577	283	572	125	259	0.441696	0.452797	0.814959	0.770558	0.849916	0.932105
Mcm3ap	0.886703	0.955671	-0.0689682	283	572	227	481	0.80212	0.840909	0.187434	0.177427	0.157267	0.12777
Pcnt	0.829721	0.800716	0.0290042	283	572	210	420	0.742049	0.734266	0.87233	0.868956	0.517046	0.808761
Mxd1	0.516529	0.507163	0.00936588	283	572	146	285	0.515901	0.498252	0.679581	0.662908	0.676972	0.808345
Gmcl1	0.335752	0.35928	-0.0235277	283	572	107	227	0.378092	0.396853	0.649376	0.603092	0.562612	0.706047
Snrnp27	1.02419	1.01373	0.010453	283	572	244	486	0.862191	0.84965	0.699835	0.681213	0.862324	0.89994
Oas1c	0.235323	0.24548	-0.0101564	283	572	75	163	0.265018	0.284965	0.595201	0.57082	0.609797	0.715422
Ocrl	1.2104	1.20513	0.00526583	283	572	252	513	0.890459	0.896853	0.866377	0.813008	0.820172	0.937033
Calm1	2.72103	2.67306	0.0479628	283	572	283	571	1	0.998252	1	1	0.223943	0.559043
Agpat3	0.392274	0.266258	0.126015	283	572	126	179	0.44523	0.312937	0.000196014	0.000195075	9.8108e-05	3.59258e-07
Sema6b	0.296187	0.245294	0.0508935	283	572	89	159	0.314488	0.277972	0.304355	0.297853	0.186845	0.216412
Uhrf1	0.550695	0.494496	0.0561987	283	572	137	263	0.484099	0.45979	0.550159	0.512893	0.360103	0.496652
Dpp9	0.257971	0.277687	-0.0197159	283	572	90	193	0.318021	0.337413	0.624282	0.589503	0.508645	0.661009
Ramp2	0.177285	0.101702	0.0755834	283	572	56	69	0.19788	0.120629	0.0036642	0.00382327	0.00225647	0.000109224
Lsr	0.497013	0.331969	0.165044	283	572	142	212	0.501767	0.370629	0.000331196	0.000295559	1.72132e-05	1.02241e-07
Gramd1a	0.797136	0.977499	-0.180363	283	572	206	473	0.727915	0.826923	0.00103981	0.00116404	6.27914e-05	1.2741e-06
Hpn	0.109806	0.0688901	0.0409154	283	572	38	46	0.134276	0.0804196	0.0179046	0.0146911	0.0146022	0.00202662
Ckb	0.100381	0.0806893	0.0196914	283	572	36	57	0.127208	0.0996503	0.270822	0.243423	0.232762	0.219311
Sp1	0.723183	0.722665	0.000517884	283	572	196	392	0.69258	0.685315	0.890801	0.875458	0.878657	0.971049
Itgb7	0.178661	0.168136	0.0105251	283	572	57	103	0.201413	0.18007	0.509371	0.457156	0.479694	0.552039
Myg1	0.636302	0.585258	0.0510434	283	572	176	342	0.621908	0.597902	0.547448	0.504479	0.201757	0.334347
Rarg	0.249363	0.177934	0.071429	283	572	82	122	0.289753	0.213287	0.0171598	0.0168268	0.0132067	0.00209156
Pfdn5	2.15248	2.1123	0.0401849	283	572	283	571	1	0.998252	1	1	0.189619	0.504907
Efnb2	0.0585986	0.0234359	0.0351627	283	572	20	17	0.0706714	0.0297203	0.0095791	0.00730257	0.00547742	0.000445057
Rrp15	0.873757	0.964381	-0.0906238	283	572	223	470	0.787986	0.821678	0.275595	0.265743	0.0469932	0.0672231
Rnd2	0.284357	0.213037	0.0713203	283	572	89	135	0.314488	0.236014	0.0176457	0.016472	0.0140719	0.00217181
Srr	0.2906	0.26605	0.02455	283	572	94	182	0.332155	0.318182	0.738745	0.69792	0.571539	0.765496
Fndc5	0.0512508	0.0260437	0.0252071	283	572	18	18	0.0636042	0.0314685	0.0432989	0.0447251	0.0275919	0.00949905
Acp5	0.104877	0.108236	-0.00335869	283	572	33	73	0.116608	0.127622	0.726623	0.740893	0.656935	0.83719
Fbxo9	0.742195	0.695676	0.0465186	283	572	200	374	0.706714	0.653846	0.141211	0.141497	0.202059	0.130221
Vps50	0.502972	0.487901	0.0150712	283	572	144	296	0.508834	0.517483	0.86863	0.827588	0.816285	0.940519
Hars	0.830282	0.808003	0.0222786	283	572	207	421	0.731449	0.736014	0.952188	0.934434	0.619915	0.895544
Zmat2	1.23803	1.19394	0.0440934	283	572	261	514	0.922261	0.898601	0.32066	0.31816	0.310543	0.327493
Ube2c	0.235581	0.210002	0.025579	283	572	51	106	0.180212	0.185315	0.930285	0.925272	0.933772	0.990301
Smg5	0.486999	0.529095	-0.0420959	283	572	149	319	0.526502	0.557692	0.429985	0.422004	0.203709	0.29691
Cct3	1.65661	1.74445	-0.0878455	283	572	274	563	0.968198	0.984266	0.198121	0.133988	0.0699792	0.0531599
Glmp	1.00058	0.879671	0.120913	283	572	232	446	0.819788	0.77972	0.203718	0.179787	0.00484219	0.00700487
Mef2d	0.990106	1.07469	-0.0845813	283	572	237	507	0.837456	0.886364	0.0582153	0.0515583	0.0400559	0.0148334
Tmem79	0.225986	0.188678	0.0373086	283	572	76	128	0.268551	0.223776	0.173767	0.148518	0.152546	0.108461
Snd1	1.43889	1.3852	0.0536941	283	572	271	542	0.957597	0.947552	0.637378	0.61531	0.268873	0.463092
Col18a1	0.905154	0.759373	0.145781	283	572	221	401	0.780919	0.701049	0.0170047	0.0143364	0.00121982	0.000209049
Slc19a1	0.520889	0.46455	0.0563391	283	572	162	291	0.572438	0.508741	0.0923328	0.0811086	0.0999587	0.0471449
Kpnb1	1.70285	1.73383	-0.0309847	283	572	278	561	0.982332	0.980769	1	1	0.474229	0.828035
Npepps	0.688043	0.723826	-0.0357827	283	572	186	384	0.657244	0.671329	0.738354	0.70023	0.461353	0.688084
Mrpl10	0.653132	0.598531	0.0546012	283	572	183	350	0.646643	0.611888	0.361787	0.330678	0.188227	0.235073
Cyp51	0.548663	0.608322	-0.0596599	283	572	144	325	0.508834	0.568182	0.116894	0.108344	0.142632	0.0798929
Tcf25	1.4009	1.36661	0.0342908	283	572	274	545	0.968198	0.952797	0.381995	0.366535	0.367409	0.40467
Tubb6	0.0379439	0.0693931	-0.0314491	283	572	13	49	0.0459364	0.0856643	0.0490999	0.0358528	0.0351912	0.00968392
Def8	0.803727	0.768898	0.034829	283	572	204	421	0.720848	0.736014	0.697542	0.682066	0.380146	0.609275
Itga3	0.0406213	0.0253349	0.0152864	283	572	16	19	0.0565371	0.0332168	0.150986	0.140749	0.10697	0.0782304
Foxm1	0.156158	0.131476	0.0246819	283	572	45	79	0.159011	0.138112	0.475578	0.411047	0.401265	0.462188
Itfg2	0.387731	0.355518	0.0322129	283	572	120	219	0.424028	0.382867	0.278576	0.265319	0.262523	0.255223
Tulp3	0.15318	0.15136	0.00182033	283	572	48	102	0.169611	0.178322	0.826202	0.775293	0.768489	0.904337
Gtf2h4	0.342079	0.35998	-0.0179011	283	572	112	235	0.39576	0.410839	0.727438	0.711512	0.564963	0.768324
Tubb5	2.78356	2.72092	0.0626453	283	572	283	572	1	1	NA	1	0.262856	0.614071
Ell2	0.377622	0.414893	-0.0372714	283	572	110	238	0.388693	0.416084	0.488179	0.4601	0.384082	0.483003
Jup	0.312171	0.283522	0.0286489	283	572	108	187	0.381625	0.326923	0.131835	0.126282	0.221235	0.127894
Fkbp10	0.0963544	0.0565445	0.0398099	283	572	34	41	0.120141	0.0716783	0.0258271	0.0209161	0.0178914	0.00332705
Klhl10	0.0740828	0.0727536	0.00132928	283	572	24	47	0.0848057	0.0821678	1	0.895756	0.895253	0.978943
Nom1	0.579649	0.615409	-0.03576	283	572	162	359	0.572438	0.627622	0.138384	0.136256	0.369089	0.200656
Ergic1	1.18761	1.2142	-0.0265876	283	572	252	521	0.890459	0.910839	0.407159	0.387614	0.535257	0.533777
Tnk1	0.0753274	0.0367657	0.0385617	283	572	28	28	0.0989399	0.048951	0.00845477	0.00773862	0.0054552	0.000467443
Acap1	1.23789	1.45551	-0.217618	283	572	252	529	0.890459	0.924825	0.120541	0.0947144	9.89427e-06	1.39449e-05
Ifrd1	0.97752	0.759764	0.217757	283	572	227	416	0.80212	0.727273	0.0214034	0.0184064	7.90388e-07	2.77081e-07
Stk38l	0.195762	0.148815	0.046948	283	572	66	96	0.233216	0.167832	0.0275957	0.0258771	0.0235316	0.00511733
Brpf1	0.467001	0.487118	-0.0201175	283	572	144	308	0.508834	0.538462	0.45695	0.424019	0.519189	0.55333
Akr1b3	1.02065	1.01985	0.000802008	283	572	242	482	0.855124	0.842657	0.70741	0.687005	0.954594	0.932486
Gstt1	0.0508346	0.0342293	0.0166053	283	572	19	24	0.0671378	0.041958	0.155888	0.134014	0.117313	0.0810086
Gstt3	0.282224	0.174936	0.107288	283	572	89	124	0.314488	0.216783	0.00249175	0.00243932	0.000723965	2.51596e-05
Ddt	0.322529	0.349371	-0.0268423	283	572	107	234	0.378092	0.409091	0.425521	0.414465	0.380874	0.449275
Ddx18	0.928964	0.959434	-0.0304698	283	572	234	468	0.826855	0.818182	0.828562	0.776994	0.380251	0.655682
Ubl3	0.561759	0.545032	0.016727	283	572	159	318	0.561837	0.555944	0.928198	0.883874	0.681822	0.907841
Gramd3	0.215301	0.27808	-0.0627785	283	572	72	173	0.254417	0.302448	0.167191	0.148839	0.0874683	0.0695378
Eef1e1	0.660406	0.711179	-0.0507723	283	572	190	401	0.671378	0.701049	0.42079	0.387582	0.242303	0.316051
Akt1	1.19984	1.18093	0.0189155	283	572	259	517	0.915194	0.903846	0.679075	0.618343	0.689811	0.789972
Il16	1.11574	1.15374	-0.0380013	283	572	257	511	0.908127	0.893357	0.580911	0.549124	0.167446	0.311387
Tcirg1	0.599359	0.661852	-0.062493	283	572	175	374	0.618375	0.653846	0.346019	0.32476	0.113743	0.158782
Naglu	0.14835	0.125116	0.0232339	283	572	55	90	0.194346	0.157343	0.207692	0.176609	0.203134	0.155257
Coasy	0.393666	0.341776	0.0518905	283	572	118	221	0.416961	0.386364	0.431644	0.414037	0.193802	0.282667
Smo	0.464595	0.47482	-0.0102247	283	572	143	292	0.5053	0.51049	0.944085	0.942064	0.782822	0.962051
Tspan33	0.157362	0.129963	0.0273993	283	572	50	92	0.176678	0.160839	0.625561	0.55923	0.473463	0.616627
Crnkl1	0.486311	0.507985	-0.0216735	283	572	146	310	0.515901	0.541958	0.518388	0.512168	0.590391	0.664048
Rin2	0.627571	0.414063	0.213508	283	572	165	246	0.583039	0.43007	3.47284e-05	3.2457e-05	1.15491e-06	9.37387e-10
Chordc1	0.802722	0.789122	0.0135999	283	572	218	425	0.770318	0.743007	0.431815	0.401108	0.617126	0.593143
Rtcb	1.95525	1.87677	0.0784785	283	572	283	567	1	0.991259	0.270955	0.176884	0.0593933	0.058368
Pwp1	0.680749	0.699148	-0.0183983	283	572	191	399	0.674912	0.697552	0.551811	0.529781	0.781474	0.779111
Fbxo7	0.762825	0.71217	0.0506547	283	572	209	404	0.738516	0.706294	0.366233	0.334304	0.2134	0.2597
Capns1	1.34748	1.3145	0.0329802	283	572	267	547	0.943463	0.956294	0.511692	0.400492	0.21215	0.294446
Clpb	0.536289	0.48837	0.0479193	283	572	161	303	0.568905	0.52972	0.312813	0.307201	0.223842	0.252852
2007-09-01	1.34926	1.35867	-0.00940971	283	572	268	548	0.946996	0.958042	0.579401	0.48808	0.843447	0.77704
Zdhhc4	0.602135	0.642977	-0.040842	283	572	179	372	0.632509	0.65035	0.662169	0.64883	0.362601	0.575706
Rac1	1.60695	1.61953	-0.0125752	283	572	279	561	0.985866	0.980769	0.7969	0.783823	0.793568	0.917343
Nup214	0.859988	0.826397	0.0335905	283	572	221	443	0.780919	0.774476	0.900042	0.861804	0.268646	0.570254
Aif1l	0.0336896	0.0203035	0.0133861	283	572	12	14	0.0424028	0.0244755	0.220597	0.202525	0.152533	0.13831
Ltbp1	0.0410375	0.0203035	0.020734	283	572	14	15	0.04947	0.0262238	0.117288	0.106214	0.0758717	0.0469094
Ugp2	0.528253	0.558649	-0.0303955	283	572	159	340	0.561837	0.594406	0.403524	0.376908	0.435608	0.460827
Kcnh6	0.219055	0.228301	-0.00924587	283	572	75	153	0.265018	0.267483	1	1	0.845107	0.987332
Trmt1	0.848888	0.899142	-0.050254	283	572	223	454	0.787986	0.793706	0.91688	0.8582	0.211365	0.491048
Nacc1	0.594272	0.583274	0.0109975	283	572	172	352	0.607774	0.615385	0.888351	0.881412	0.725533	0.925398
Nfix	0.865416	0.792365	0.073051	283	572	225	436	0.795053	0.762238	0.321533	0.298625	0.0675308	0.0988905
Slc1a5	0.904708	0.867027	0.0376808	283	572	231	445	0.816254	0.777972	0.22805	0.211653	0.470175	0.329137
Uba1	1.43126	1.41638	0.0148783	283	572	271	556	0.957597	0.972028	0.362037	0.307577	0.402752	0.38259
Vwf	1.74568	0.627962	1.11772	283	572	270	337	0.954064	0.589161	4.542e-28	5.7187e-34	2.03076e-71	2.7909e-102
Siae	0.687566	0.604267	0.0832991	283	572	185	355	0.65371	0.620629	0.385234	0.36641	0.0553739	0.0993712
Vsig2	0.269234	0.204481	0.0647534	283	572	79	137	0.279152	0.23951	0.24133	0.2109	0.107197	0.108279
Esam	1.45468	1.35858	0.0961028	283	572	269	531	0.95053	0.928322	0.272448	0.238331	0.04711	0.0616333
Spa17	0.0532839	0.0646095	-0.0113256	283	572	20	46	0.0706714	0.0804196	0.714059	0.68401	0.604507	0.778651
Fam50a	0.357791	0.338691	0.0191004	283	572	121	224	0.427562	0.391608	0.350148	0.335759	0.414209	0.413433
Emd	1.15121	1.08816	0.0630483	283	572	247	500	0.872792	0.874126	1	1	0.0468376	0.190211
Taco1	0.243732	0.24687	-0.00313831	283	572	82	162	0.289753	0.283217	0.905532	0.87223	0.983695	0.989405
Grik3	0.371419	0.336311	0.0351076	283	572	118	214	0.416961	0.374126	0.256459	0.233555	0.261508	0.231824
Gria3	0.738544	0.829489	-0.0909453	283	572	176	389	0.621908	0.68007	0.106605	0.0920692	0.0808359	0.0439148
Sipa1l2	0.0826753	0.0493866	0.0332887	283	572	31	38	0.109541	0.0664336	0.0409305	0.0330399	0.0289625	0.00760922
Ap4e1	0.349243	0.313229	0.0360135	283	572	112	201	0.39576	0.351399	0.233398	0.227451	0.234736	0.209833
Blvra	0.518996	0.420325	0.0986706	283	572	149	266	0.526502	0.465035	0.105331	0.0948419	0.0137631	0.00997432
Pdzd4	0.0518511	0.029792	0.0220592	283	572	20	24	0.0706714	0.041958	0.104429	0.0986292	0.0722726	0.0423678
Idh3g	1.36774	1.42328	-0.0555336	283	572	271	550	0.957597	0.961538	0.927043	0.852751	0.120054	0.335702
Pnck	0.205748	0.170273	0.0354747	283	572	64	118	0.226148	0.206294	0.562833	0.534526	0.378184	0.525336
Ssr4	1.47544	1.383	0.0924335	283	572	273	545	0.964664	0.952797	0.532689	0.479124	0.0144172	0.041274
Bcap31	1.44542	1.44743	-0.00201408	283	572	273	546	0.964664	0.954545	0.608409	0.588698	0.991113	0.89782
Fam98a	0.368281	0.374552	-0.00627104	283	572	121	241	0.427562	0.421329	0.920314	0.883188	0.92529	0.98217
Kmt2a	1.76605	1.68726	0.0787941	283	572	277	558	0.978799	0.975524	0.954032	1	0.0612589	0.232333
Ift46	0.362966	0.350019	0.0129471	283	572	113	225	0.399293	0.393357	0.926101	0.882001	0.800829	0.951902
Trappc6a	0.959954	0.969697	-0.00974332	283	572	236	481	0.833922	0.840909	0.870882	0.843462	0.919246	0.97263
Supt6	0.846164	0.822627	0.0235367	283	572	220	442	0.777385	0.772727	0.947072	0.930797	0.544895	0.851504
Spag5	0.470596	0.539741	-0.0691446	283	572	119	289	0.420495	0.505245	0.0237008	0.0200908	0.0756617	0.011384
Unc119	0.520206	0.561137	-0.0409312	283	572	149	328	0.526502	0.573427	0.219854	0.213567	0.274605	0.224982
Rab34	0.072462	0.034548	0.0379139	283	572	27	25	0.0954064	0.0437063	0.00473608	0.00380556	0.00320967	0.000150397
Sdf2	1.06592	1.05841	0.00750195	283	572	246	483	0.869258	0.844406	0.388584	0.357601	0.858649	0.669603
Ccne1	0.135359	0.0880315	0.0473273	283	572	44	55	0.155477	0.0961538	0.0147896	0.0124739	0.0124342	0.00151557
Hsf2bp	0.0722778	0.0484738	0.023804	283	572	25	30	0.0883392	0.0524476	0.062199	0.0536157	0.0496889	0.0184566
Bbc3	0.332498	0.334079	-0.00158093	283	572	104	219	0.367491	0.382867	0.717782	0.707937	0.839244	0.903469
Psmc3	1.5517	1.41563	0.136062	283	572	273	552	0.964664	0.965035	1	1	6.80114e-05	0.000720638
Acp2	0.309594	0.285875	0.0237189	283	572	104	182	0.367491	0.318182	0.173513	0.165666	0.260636	0.178863
Rapsn	0.0146957	0.02323	-0.00853433	283	572	5	17	0.0176678	0.0297203	0.413414	0.36374	0.296459	0.347997
Slc39a13	0.291517	0.205263	0.0862535	283	572	97	139	0.342756	0.243007	0.00279871	0.00260253	0.00173973	6.02424e-05
Celf2	2.19187	2.25492	-0.0630543	283	572	282	572	0.996466	1	0.719325	0.330994	0.116484	0.164079
Nr1h3	0.024909	0.0351421	-0.010233	283	572	9	28	0.0318021	0.048951	0.326553	0.287019	0.254411	0.264117
Ddb2	0.600975	0.454536	0.146439	283	572	174	278	0.614841	0.486014	0.00050465	0.000465499	0.000185728	1.49255e-06
Spi1	1.61544	1.59932	0.0161224	283	572	272	553	0.961131	0.966783	0.821819	0.694891	0.664189	0.818396
Sf3a1	0.990038	0.956869	0.0331691	283	572	241	480	0.85159	0.839161	0.711025	0.689745	0.43898	0.664531
Stat6	0.801779	0.725127	0.0766515	283	572	211	403	0.745583	0.704545	0.240279	0.226058	0.0683204	0.0798553
Napsa	1.1188	1.02376	0.0950372	283	572	247	468	0.872792	0.818182	0.0533086	0.0492331	0.0781774	0.0252488
Vrk3	0.927572	0.969489	-0.0419164	283	572	231	483	0.816254	0.844406	0.344216	0.327483	0.282326	0.312598
Smg9	0.39137	0.471246	-0.0798764	283	572	123	294	0.434629	0.513986	0.0347023	0.0294801	0.021793	0.00536467
Paxip1	0.518245	0.410261	0.107984	283	572	150	258	0.530035	0.451049	0.0354512	0.0347866	0.00450022	0.00152824
Rmnd5a	1.24372	1.25267	-0.00895257	283	572	261	530	0.922261	0.926573	0.930374	0.89025	0.832682	0.963207
Mov10	0.64872	0.647882	0.000838866	283	572	185	383	0.65371	0.66958	0.699886	0.645107	0.999264	0.927674
Rhoc	0.123713	0.0716108	0.052102	283	572	45	52	0.159011	0.0909091	0.00450992	0.00406304	0.00329002	0.000163386
Tead3	0.1611	0.159246	0.00185391	283	572	57	110	0.201413	0.192308	0.822464	0.783492	0.773392	0.909504
Ppard	0.34069	0.312521	0.0281698	283	572	109	205	0.385159	0.358392	0.491037	0.451793	0.371521	0.46741
Def6	1.16744	1.24603	-0.0785995	283	572	258	530	0.911661	0.926573	0.529795	0.49908	0.046639	0.110804
Peg3	0.125978	0.0962388	0.0297391	283	572	43	64	0.151943	0.111888	0.119741	0.100324	0.102532	0.0573667
Metrn	0.178846	0.247846	-0.0690003	283	572	61	172	0.215548	0.300699	0.0107775	0.00897591	0.0099863	0.000925022
Lmf1	0.346421	0.323104	0.0233176	283	572	113	209	0.399293	0.365385	0.374578	0.36817	0.455541	0.467171
Narfl	0.251224	0.265391	-0.0141674	283	572	85	181	0.300353	0.316434	0.689568	0.694759	0.628913	0.798711
Angptl4	0.0897951	0.121296	-0.0315013	283	572	30	83	0.106007	0.145105	0.138554	0.132784	0.108408	0.0754416
Dbf4	0.192897	0.223715	-0.0308181	283	572	65	147	0.229682	0.256993	0.431815	0.401108	0.344753	0.41187
Daxx	0.544798	0.557252	-0.0124546	283	572	161	342	0.568905	0.597902	0.461183	0.417898	0.781581	0.692096
Cd320	0.464407	0.417668	0.0467395	283	572	137	259	0.484099	0.452797	0.429016	0.42282	0.256418	0.349298
Ipo4	0.328444	0.319486	0.00895782	283	572	110	213	0.388693	0.372378	0.697961	0.653473	0.716596	0.823556
Tm9sf1	0.384825	0.382204	0.00262089	283	572	124	251	0.438163	0.438811	1	1	0.895619	0.994352
Rec8	0.302507	0.210165	0.0923412	283	572	90	146	0.318021	0.255245	0.0641709	0.0614112	0.0139681	0.00691483
Irf9	1.18753	1.10669	0.0808383	283	572	248	495	0.876325	0.865385	0.735006	0.746706	0.055743	0.173949
Gmpr2	0.94413	0.932485	0.011645	283	572	228	460	0.805654	0.804196	1	1	0.778229	0.973358
Mdp1	0.762324	0.718132	0.0441918	283	572	206	407	0.727915	0.711538	0.674809	0.629408	0.17317	0.350576
Dhrs1	0.762537	0.69261	0.0699267	283	572	207	384	0.731449	0.671329	0.0869073	0.0834579	0.125994	0.0584112
Tmem161a	0.568768	0.649151	-0.0803833	283	572	165	357	0.583039	0.624126	0.277989	0.26384	0.109933	0.13169
Armc6	0.155369	0.124706	0.0306632	283	572	55	83	0.194346	0.145105	0.0813559	0.075237	0.0688113	0.0324271
Borcs8	0.664185	0.637582	0.0266032	283	572	188	374	0.664311	0.653846	0.820558	0.81837	0.443514	0.730805
Slc25a42	0.106568	0.101106	0.00546209	283	572	39	74	0.137809	0.129371	0.813781	0.748056	0.739054	0.880509
Snx9	0.359416	0.32114	0.0382767	283	572	113	209	0.399293	0.365385	0.374578	0.36817	0.284754	0.341283
Ranbp3	0.658489	0.642741	0.0157482	283	572	186	383	0.657244	0.66958	0.777363	0.758099	0.64821	0.840544
Ndufa11	1.11715	0.949547	0.1676	283	572	252	462	0.890459	0.807692	0.00296916	0.0023019	0.000104566	3.90892e-06
Nr2f6	0.261025	0.194849	0.0661754	283	572	83	138	0.293286	0.241259	0.120619	0.114705	0.0539193	0.0376386
Use1	1.46269	1.41531	0.0473886	283	572	273	547	0.964664	0.956294	0.69071	0.714119	0.176439	0.387002
Ocel1	0.181295	0.152209	0.0290859	283	572	65	107	0.229682	0.187063	0.169996	0.147804	0.163294	0.114018
Dyrk1b	0.234307	0.276802	-0.0424955	283	572	85	192	0.300353	0.335664	0.336778	0.313492	0.203031	0.238961
Braf	0.867375	0.902791	-0.0354162	283	572	218	451	0.770318	0.788462	0.60514	0.539045	0.466169	0.598353
Ndufb2	1.15053	1.2253	-0.0747681	283	572	254	517	0.897527	0.903846	0.864962	0.807347	0.0605462	0.196424
Hltf	0.630772	0.619442	0.0113303	283	572	179	362	0.632509	0.632867	1	1	0.803178	0.979218
Prpf6	0.948624	0.979531	-0.0309072	283	572	236	479	0.833922	0.837413	0.974803	0.921874	0.63397	0.898343
Rgs19	0.815594	0.795741	0.0198527	283	572	213	424	0.75265	0.741259	0.782352	0.73943	0.59106	0.798798
Rgs20	0.0242648	0.0317126	-0.00744782	283	572	8	24	0.0282686	0.041958	0.42316	0.443771	0.327264	0.425442
Snrpd1	1.63241	1.69836	-0.0659506	283	572	274	553	0.968198	0.966783	1	1	0.0763498	0.272754
Tchp	0.174319	0.215686	-0.0413665	283	572	62	142	0.219081	0.248252	0.391752	0.393919	0.26365	0.339066
Tiam1	0.826302	0.79416	0.0321425	283	572	209	424	0.738516	0.741259	0.997448	0.934105	0.535938	0.847005
Tsc2	0.534744	0.488039	0.0467053	283	572	156	305	0.551237	0.533217	0.671181	0.661893	0.20201	0.402744
Slc9a3r2	0.202882	0.212185	-0.00930268	283	572	68	149	0.240283	0.26049	0.578622	0.559265	0.548936	0.669539
Puf60	1.62115	1.6183	0.00284481	283	572	274	558	0.968198	0.975524	0.690266	0.510036	0.868338	0.803589
Golga2	0.438025	0.449953	-0.0119273	283	572	137	282	0.484099	0.493007	0.863043	0.827577	0.731743	0.909317
Uck1	0.371142	0.369819	0.00132283	283	572	120	229	0.424028	0.40035	0.555889	0.506947	0.802358	0.772647
Ikzf4	0.139801	0.114529	0.0252728	283	572	45	81	0.159011	0.141608	0.566649	0.538642	0.433937	0.573487
Mien1	0.592339	0.610262	-0.0179233	283	572	170	363	0.600707	0.634615	0.374578	0.36817	0.669347	0.591604
Axl	0.194058	0.165428	0.0286299	283	572	66	103	0.233216	0.18007	0.0809812	0.068645	0.104902	0.0427273
Tgfb1	0.830827	0.824332	0.00649509	283	572	208	428	0.734982	0.748252	0.737595	0.677988	0.820072	0.882364
Ccdc97	0.574961	0.555353	0.019608	283	572	172	344	0.607774	0.601399	0.916342	0.882049	0.533753	0.825461
Zfp40	0.393819	0.425444	-0.0316247	283	572	126	254	0.44523	0.444056	1	1	0.562689	0.886251
Akap8l	0.971631	0.945421	0.02621	283	572	240	464	0.848057	0.811189	0.216832	0.215283	0.504226	0.349593
Pdcd2l	0.380984	0.405882	-0.0248983	283	572	126	255	0.44523	0.445804	1	1	0.54512	0.875871
Gtf2f1	0.694905	0.76803	-0.0731249	283	572	192	410	0.678445	0.716783	0.281887	0.265242	0.0977328	0.120609
Clpp	0.93897	0.919772	0.0191981	283	572	234	467	0.826855	0.816434	0.780557	0.776777	0.576966	0.807867
Alkbh7	0.302475	0.338438	-0.0359634	283	572	101	213	0.35689	0.372378	0.713858	0.70632	0.401969	0.641392
Dennd1c	0.996315	0.880507	0.115808	283	572	234	442	0.826855	0.772727	0.0816325	0.0740626	0.00700526	0.00444321
Med6	0.439686	0.438553	0.00113297	283	572	136	279	0.480565	0.487762	0.900183	0.884425	0.978799	0.990545
Prkd1	0.106384	0.0551071	0.0512765	283	572	34	36	0.120141	0.0629371	0.00617452	0.00525559	0.00380278	0.000236243
Lcp2	1.12791	1.10264	0.0252734	283	572	251	507	0.886926	0.886364	1	1	0.533793	0.86888
Cse1l	0.798681	0.74487	0.053811	283	572	214	405	0.756184	0.708042	0.161354	0.144156	0.247108	0.154414
Naa20	1.35371	1.22986	0.123849	283	572	266	524	0.939929	0.916084	0.270958	0.272405	0.0048184	0.0100224
Prkra	0.469498	0.514639	-0.0451415	283	572	150	311	0.530035	0.543706	0.760765	0.715979	0.336574	0.583904
Fkbp7	0.248406	0.24086	0.00754593	283	572	79	159	0.279152	0.277972	1	1	0.854593	0.988875
Plekha3	0.294614	0.287227	0.00738692	283	572	95	184	0.335689	0.321678	0.73863	0.698711	0.678829	0.828092
Ykt6	0.657558	0.606289	0.0512693	283	572	186	351	0.657244	0.613636	0.243501	0.229326	0.181257	0.173768
Baz1b	0.871422	0.896304	-0.0248827	283	572	211	457	0.745583	0.798951	0.0913121	0.0792146	0.60433	0.193365
Pex6	0.408358	0.351407	0.0569511	283	572	129	224	0.45583	0.391608	0.0852497	0.0767782	0.100672	0.0453155
Mrpl2	0.760278	0.787382	-0.0271043	283	572	204	431	0.720848	0.753497	0.344909	0.318956	0.504339	0.45479
Mea1	0.867509	0.841478	0.0260315	283	572	219	435	0.773852	0.76049	0.72793	0.731833	0.573432	0.784052
Kdelr1	1.29123	1.26135	0.0298848	283	572	268	535	0.946996	0.935315	0.602711	0.546425	0.579395	0.680723
Tmem143	0.203755	0.172966	0.0307884	283	572	73	124	0.257951	0.216783	0.208071	0.195566	0.178029	0.151718
Pdxk-ps	0.0569379	0.0343421	0.0225957	283	572	18	25	0.0636042	0.0437063	0.277259	0.244256	0.201613	0.197519
Ggct	0.146438	0.131466	0.0149722	283	572	46	93	0.162544	0.162587	1	1	0.950213	0.99874
Jag2	0.379399	0.245636	0.133763	283	572	116	154	0.409894	0.269231	4.39489e-05	4.54571e-05	2.96236e-05	2.88519e-08
Btbd6	0.184116	0.110091	0.0740252	283	572	65	82	0.229682	0.143357	0.0022754	0.00203158	0.00141467	3.9546e-05
Nudt14	0.631016	0.485815	0.145201	283	572	180	300	0.636042	0.524476	0.00252412	0.00209744	0.000323378	1.03122e-05
Epdr1	0.0538842	0.0534338	0.000450417	283	572	22	40	0.0777385	0.0699301	0.783951	0.676134	0.716476	0.835539
Flii	0.6637	0.682194	-0.0184939	283	572	191	393	0.674912	0.687063	0.778525	0.754838	0.575886	0.796849
Top3a	0.244148	0.261756	-0.017608	283	572	83	179	0.293286	0.312937	0.611671	0.581695	0.544915	0.681157
Atg4d	0.336064	0.292272	0.0437913	283	572	112	194	0.39576	0.339161	0.12144	0.111626	0.126844	0.0744402
Qtrt1	0.563587	0.588387	-0.0248001	283	572	169	341	0.597173	0.596154	1	1	0.624218	0.918384
Hdgfl2	0.702025	0.641315	0.0607101	283	572	192	365	0.678445	0.638112	0.276414	0.253482	0.0932867	0.112192
Chaf1a	0.568196	0.42725	0.140946	283	572	149	248	0.526502	0.433566	0.0127315	0.0108489	0.000962688	0.000130233
Adprh	0.725797	0.748398	-0.0226006	283	572	195	413	0.689046	0.722028	0.356999	0.336261	0.574506	0.5108
Tmem39a	0.375433	0.376275	-0.000841144	283	572	113	239	0.399293	0.417832	0.656689	0.657792	0.801613	0.864761
Timmdc1	0.29457	0.298771	-0.00420062	283	572	96	204	0.339223	0.356643	0.670017	0.648057	0.768508	0.84521
Mcm2	0.923224	0.748304	0.174919	283	572	219	389	0.773852	0.68007	0.00565997	0.0049499	0.00035278	2.48978e-05
Tpra1	0.484001	0.447113	0.0368884	283	572	151	285	0.533569	0.498252	0.368436	0.345187	0.316343	0.351026
Nab1	0.59622	0.502391	0.0938293	283	572	174	303	0.614841	0.52972	0.0223034	0.0193039	0.00968018	0.00179113
Adgre5	0.454942	0.378563	0.0763791	283	572	137	234	0.484099	0.409091	0.0445244	0.0401813	0.0240496	0.0076747
Il17ra	1.08318	1.37786	-0.294681	283	572	246	529	0.869258	0.924825	0.0123971	0.0121269	2.31669e-11	8.40037e-12
Kcnn1	0.0308241	0.017674	0.0131501	283	572	11	13	0.0388693	0.0227273	0.260716	0.190808	0.178503	0.14917
Arrdc2	0.347954	0.2897	0.058254	283	572	106	184	0.374558	0.321678	0.144253	0.12566	0.100228	0.0676895
Cd36	0.076344	0.0438253	0.0325187	283	572	25	23	0.0883392	0.0402098	0.00654678	0.00662582	0.00485955	0.000365247
Map2k7	0.476298	0.526199	-0.0499012	283	572	146	325	0.515901	0.568182	0.169695	0.165103	0.156876	0.120528
Timm44	0.917203	0.893271	0.0239324	283	572	228	458	0.805654	0.800699	0.936289	0.927347	0.444755	0.777726
Ap2a2	0.586236	0.610531	-0.0242952	283	572	171	369	0.60424	0.645105	0.275571	0.258762	0.49201	0.38972
Pnkp	0.374796	0.31551	0.0592859	283	572	124	208	0.438163	0.363636	0.0424049	0.0370636	0.053347	0.0142876
Med25	0.601604	0.618099	-0.0164953	283	572	181	370	0.639576	0.646853	0.89398	0.879351	0.637199	0.884885
Bcam	0.309043	0.260158	0.0488844	283	572	87	165	0.30742	0.288462	0.622384	0.577533	0.332697	0.509087
Clptm1	0.719483	0.64557	0.0739129	283	572	193	375	0.681979	0.655594	0.48904	0.488635	0.102441	0.199956
Relb	0.272755	0.205974	0.0667808	283	572	86	134	0.303887	0.234266	0.035009	0.0308006	0.0256848	0.00644125
Tomm40	0.636046	0.649639	-0.0135929	283	572	179	371	0.632509	0.648601	0.699213	0.649674	0.895494	0.896908
Apoe	2.42115	2.35676	0.0643907	283	572	283	567	1	0.991259	0.270955	0.176884	0.23742	0.17513
Hbp1	1.1273	1.15542	-0.0281204	283	572	247	514	0.872792	0.898601	0.308147	0.295607	0.754402	0.55764
Prkar2b	0.762025	0.722461	0.0395643	283	572	198	387	0.699647	0.676573	0.545293	0.531921	0.355429	0.503975
Cdkn1b	0.440247	0.447532	-0.00728504	283	572	132	278	0.466431	0.486014	0.640769	0.611016	0.846834	0.858355
Klf4	0.0273583	0.0239389	0.00341942	283	572	10	17	0.0353357	0.0297203	0.814954	0.680136	0.661993	0.809524
Ap1m1	1.01884	0.962112	0.0567261	283	572	246	474	0.869258	0.828671	0.152181	0.135562	0.199998	0.124927
Rab8a	1.41704	1.39888	0.0181561	283	572	269	550	0.95053	0.961538	0.566445	0.471557	0.368996	0.478278
Hmgn2	3.32222	3.30398	0.018234	283	572	283	572	1	1	NA	1	0.486728	0.837196
Fam32a	1.34479	1.40272	-0.0579381	283	572	260	544	0.918728	0.951049	0.0846436	0.0663681	0.223359	0.0772552
Stard3nl	0.330293	0.278612	0.0516809	283	572	110	180	0.388693	0.314685	0.0380634	0.0381002	0.0604426	0.0162896
Stk11	0.551842	0.598455	-0.0466138	283	572	172	358	0.607774	0.625874	0.661231	0.653363	0.304553	0.520249
Atp5d	1.71008	1.7109	-0.000824897	283	572	275	566	0.971731	0.98951	0.100738	0.0814933	0.589871	0.193969
Ppp5c	1.21018	1.20535	0.00482549	283	572	260	525	0.918728	0.917832	1	1	0.863585	0.990241
Cdk12	0.929038	0.881196	0.0478418	283	572	223	445	0.787986	0.777972	0.806133	0.792163	0.227125	0.488526
Lipe	0.320724	0.314556	0.00616778	283	572	109	200	0.385159	0.34965	0.346506	0.325776	0.602249	0.515733
Pafah1b2	1.45622	1.39967	0.0565428	283	572	274	555	0.968198	0.97028	1	0.835531	0.0618428	0.204767
Tbc1d8	0.414089	0.360973	0.0531164	283	572	120	228	0.424028	0.398601	0.523352	0.505758	0.251848	0.389845
Cnot11	0.491213	0.505503	-0.0142904	283	572	148	312	0.522968	0.545455	0.583885	0.56009	0.715676	0.767288
Slc2a3	1.00679	1.11943	-0.112644	283	572	229	488	0.809187	0.853147	0.122266	0.11386	0.0129017	0.0110514
Foxj2	0.33177	0.306	0.0257694	283	572	109	203	0.385159	0.354895	0.429803	0.406674	0.375094	0.439366
Sri	1.80252	1.75803	0.0444878	283	572	282	563	0.996466	0.984266	0.221151	0.178432	0.35831	0.239746
Dgcr2	0.647244	0.627639	0.0196045	283	572	183	379	0.646643	0.662587	0.699729	0.646719	0.666935	0.794019
Irf3	0.742326	0.678613	0.0637137	283	572	201	393	0.710247	0.687063	0.53934	0.528058	0.135613	0.260415
Bcl2l12	0.421069	0.425556	-0.00448758	283	572	128	270	0.452297	0.472028	0.637329	0.610414	0.795598	0.836414
Zfp959	0.273355	0.256919	0.0164364	283	572	90	168	0.318021	0.293706	0.515883	0.476838	0.504643	0.583411
Mpnd	0.51778	0.522364	-0.00458423	283	572	154	319	0.54417	0.557692	0.763285	0.715326	0.883286	0.921929
Sh3gl1	1.02736	0.940182	0.0871774	283	572	244	462	0.862191	0.807692	0.0599705	0.0551515	0.0594891	0.0220465
Ebi3	1.56486	1.51295	0.0519046	283	572	274	542	0.968198	0.947552	0.23509	0.222642	0.325418	0.262626
Ccdc94	0.499578	0.524201	-0.0246226	283	572	146	310	0.515901	0.541958	0.518388	0.512168	0.545079	0.635375
Ranbp2	1.21291	1.17825	0.0346601	283	572	257	517	0.908127	0.903846	0.938574	0.90162	0.334403	0.662999
Grk5	0.537767	0.529068	0.00869865	283	572	145	292	0.512367	0.51049	1	1	0.788877	0.975955
Dvl3	0.231713	0.21504	0.0166731	283	572	85	155	0.300353	0.270979	0.413	0.374619	0.441041	0.462699
Abcf3	0.549452	0.577604	-0.0281516	283	572	167	341	0.590106	0.596154	0.923946	0.882494	0.481254	0.788405
Eif2b5	0.330565	0.37018	-0.0396152	283	572	110	235	0.388693	0.410839	0.584333	0.554013	0.370502	0.53029
Cyth2	0.45345	0.41342	0.0400297	283	572	137	267	0.484099	0.466783	0.68588	0.662507	0.312798	0.533396
Sult2b1	0.0942218	0.104444	-0.0102222	283	572	31	72	0.109541	0.125874	0.562721	0.576804	0.494822	0.643272
Car11	0.0655303	0.0164622	0.0490681	283	572	24	13	0.0848057	0.0227273	5.8356e-05	5.73484e-05	2.59126e-05	3.16931e-08
Dlgap1	0.22724	0.278232	-0.0509918	283	572	72	169	0.254417	0.295455	0.240279	0.226058	0.156128	0.153319
Plag1	0.90964	0.879601	0.0300395	283	572	221	446	0.780919	0.77972	1	1	0.429263	0.792285
Hck	0.0322569	0.0424784	-0.0102215	283	572	10	25	0.0353357	0.0437063	0.69071	0.714119	0.55531	0.763347
Mrpl4	0.835495	0.801055	0.0344402	283	572	222	432	0.784452	0.755245	0.388669	0.391496	0.327955	0.39194
Keap1	0.718317	0.711075	0.00724235	283	572	202	404	0.713781	0.706294	0.88331	0.87297	0.888428	0.972687
Glg1	0.952916	0.960983	-0.00806735	283	572	233	469	0.823322	0.81993	0.978505	0.924787	0.694733	0.926726
Btbd2	0.276221	0.292463	-0.016242	283	572	94	198	0.332155	0.346154	0.741747	0.702194	0.675397	0.828058
Csnk1g2	0.79226	0.781433	0.0108275	283	572	214	433	0.756184	0.756993	1	1	0.604343	0.908698
Abhd17a	0.495324	0.545625	-0.0503015	283	572	148	325	0.522968	0.568182	0.238691	0.214903	0.238676	0.203641
Mob3a	0.735757	0.850589	-0.114832	283	572	200	445	0.706714	0.777972	0.0282783	0.0279888	0.00602663	0.00163408
Fkbp11	0.318419	0.217606	0.100812	283	572	97	146	0.342756	0.255245	0.00962214	0.00982825	0.00324025	0.000361598
Ddx23	0.415693	0.39502	0.0206737	283	572	131	255	0.462898	0.445804	0.689445	0.661542	0.550907	0.732312
Pld3	0.587672	0.499156	0.0885162	283	572	167	288	0.590106	0.503497	0.0205825	0.0197114	0.0142784	0.00258245
Grik5	0.720527	0.650181	0.0703459	283	572	190	376	0.671378	0.657343	0.740307	0.70147	0.123638	0.298777
Rabac1	1.36423	1.31287	0.0513588	283	572	266	539	0.939929	0.942308	1	0.877956	0.123494	0.349306
Etv3	0.65647	0.64863	0.00784003	283	572	181	388	0.639576	0.678322	0.292372	0.280993	0.984669	0.632191
Prkcsh	0.871635	0.804346	0.0672896	283	572	221	434	0.780919	0.758741	0.525416	0.493195	0.0934365	0.187893
Fcgrt	0.542476	0.41844	0.124036	283	572	156	265	0.551237	0.463287	0.0188784	0.0165229	0.00129649	0.00025173
Nosip	1.01037	0.948421	0.0619534	283	572	240	469	0.848057	0.81993	0.351389	0.334713	0.119911	0.169192
Pih1d1	0.675306	0.677726	-0.00242028	283	572	184	383	0.650177	0.66958	0.625539	0.590821	0.983144	0.896411
Rps11	4.00117	4.06465	-0.0634767	283	572	283	572	1	1	NA	1	5.1992e-05	0.000564863
Supt5	0.98411	0.989852	-0.00574233	283	572	245	489	0.865724	0.854895	0.74651	0.754559	0.881363	0.936315
Paf1	0.657109	0.614386	0.0427227	283	572	194	363	0.685512	0.634615	0.163485	0.147942	0.288954	0.17751
Timm50	0.518457	0.572371	-0.0539141	283	572	155	340	0.547703	0.594406	0.219467	0.210926	0.140158	0.133661
Med29	0.430073	0.358175	0.0718984	283	572	134	232	0.473498	0.405594	0.0695437	0.0663186	0.0521401	0.0230539
Bicd1	0.703738	0.604569	0.0991693	283	572	185	342	0.65371	0.597902	0.132467	0.117277	0.0211118	0.0173343
Ncstn	0.888852	0.894792	-0.00593999	283	572	232	470	0.819788	0.821678	1	1	0.768741	0.970921
Pex19	0.799353	0.741155	0.0581975	283	572	208	411	0.734982	0.718531	0.670782	0.626733	0.167792	0.342011
Impdh1	0.353069	0.38699	-0.0339212	283	572	113	243	0.399293	0.424825	0.522859	0.507258	0.341665	0.477069
Dusp3	0.316114	0.196224	0.11989	283	572	101	134	0.35689	0.234266	0.000217303	0.000238113	8.32371e-05	3.71357e-07
Prodh	0.510621	0.516932	-0.00631155	283	572	151	316	0.533569	0.552448	0.653596	0.610092	0.769264	0.824348
Dgcr14	0.421837	0.438043	-0.0162052	283	572	128	269	0.452297	0.47028	0.672091	0.662064	0.647495	0.791794
Slc25a1	0.654952	0.652227	0.00272526	283	572	175	362	0.618375	0.632867	0.735811	0.707159	0.958873	0.941506
Dgcr6	0.595028	0.552563	0.0424647	283	572	175	328	0.618375	0.573427	0.236866	0.237416	0.27912	0.246121
Ier3	0.415282	0.370682	0.0446003	283	572	128	214	0.452297	0.374126	0.0338883	0.0314564	0.101555	0.0215515
Fosb	0.00489857	0.00644909	-0.00155052	283	572	2	4	0.00706714	0.00699301	1	1	0.992692	0.999973
Klc4	0.340451	0.324036	0.0164143	283	572	108	213	0.381625	0.372378	0.851083	0.821993	0.738489	0.910047
Ercc1	0.363511	0.371329	-0.00781794	283	572	112	226	0.39576	0.395105	1	1	0.859079	0.989568
As3mt	0.864165	0.841436	0.0227284	283	572	216	440	0.763251	0.769231	0.913425	0.863637	0.518084	0.807274
Homer3	0.607579	0.636784	-0.0292048	283	572	168	366	0.59364	0.63986	0.215595	0.202268	0.364572	0.265999
Crtc1	0.89145	0.737724	0.153726	283	572	226	404	0.798587	0.706294	0.00508841	0.00387143	0.000211604	1.23004e-05
Rnf215	0.234995	0.186826	0.0481685	283	572	81	134	0.286219	0.234266	0.11783	0.111455	0.0724974	0.0470132
Sec14l2	0.0498181	0.0471689	0.00264913	283	572	18	35	0.0636042	0.0611888	1	0.881137	0.882962	0.973303
Aven	0.702783	0.556984	0.145799	283	572	187	322	0.660777	0.562937	0.00761289	0.00620549	0.00055987	4.71462e-05
Cp	0.0293914	0.0277802	0.00161121	283	572	11	18	0.0388693	0.0314685	0.717497	0.553845	0.588803	0.691518
Crot	0.697238	0.718592	-0.021354	283	572	191	400	0.674912	0.699301	0.517153	0.479622	0.606339	0.64999
Rps6ka1	1.03935	1.09661	-0.0572604	283	572	243	511	0.858657	0.893357	0.171722	0.1444	0.275055	0.167846
Snrnp200	1.05302	1.07452	-0.0215036	283	572	246	506	0.869258	0.884615	0.590891	0.505486	0.744491	0.744113
Ciao1	0.530074	0.47758	0.0524938	283	572	158	301	0.558304	0.526224	0.416587	0.382826	0.16665	0.239372
Taf6l	1.04508	0.99106	0.0540173	283	572	247	491	0.872792	0.858392	0.637794	0.598325	0.172585	0.337716
Insig2	0.371659	0.33643	0.0352292	283	572	123	223	0.434629	0.38986	0.237605	0.236164	0.250649	0.226533
Kpna6	0.417955	0.426255	-0.00830038	283	572	137	263	0.484099	0.45979	0.550159	0.512893	0.900928	0.818813
Man1a	1.87568	1.81686	0.0588224	283	572	275	558	0.971731	0.975524	0.920246	0.819083	0.224242	0.494925
Itpkc	0.0869735	0.0889877	-0.00201422	283	572	31	65	0.109541	0.113636	0.949444	0.90871	0.869562	0.976263
Coq8b	0.252972	0.230489	0.0224832	283	572	87	151	0.30742	0.263986	0.210433	0.194799	0.22056	0.178191
Brd8	1.09413	1.13865	-0.0445108	283	572	252	513	0.890459	0.896853	0.866377	0.813008	0.157427	0.391112
Kif20a	0.19704	0.174518	0.0225216	283	572	57	89	0.201413	0.155594	0.114373	0.100957	0.134094	0.0717807
Farsa	0.990357	0.948855	0.0415021	283	572	231	468	0.816254	0.818182	1	1	0.358538	0.726298
Gcdh	0.2521	0.287596	-0.0354956	283	572	82	185	0.289753	0.323427	0.356835	0.346897	0.289132	0.330947
Mast2	0.291849	0.290766	0.00108294	283	572	92	177	0.325088	0.309441	0.699934	0.639684	0.778485	0.845172
Dnase2a	0.355947	0.35645	-0.000503851	283	572	119	232	0.420495	0.405594	0.73167	0.711977	0.841195	0.905938
Rad23a	0.756459	0.739807	0.0166522	283	572	207	406	0.731449	0.70979	0.561315	0.519915	0.697796	0.730639
Calr	1.53538	1.53484	0.000540697	283	572	265	551	0.936396	0.963287	0.109771	0.0830127	0.606988	0.200946
Syce2	1.07008	1.05061	0.0194726	283	572	236	481	0.833922	0.840909	0.870882	0.843462	0.640769	0.873026
Nfat5	1.53853	1.5331	0.00542078	283	572	271	553	0.957597	0.966783	0.629963	0.560385	0.832878	0.822382
Nob1	0.84267	0.914076	-0.0714061	283	572	225	469	0.795053	0.81993	0.43386	0.403206	0.071085	0.130474
Nqo1	0.076344	0.0568633	0.0194807	283	572	29	42	0.102473	0.0734266	0.187936	0.149694	0.15468	0.110345
Ppfia3	0.416179	0.567115	-0.150936	283	572	117	292	0.413428	0.51049	0.00929953	0.00877437	0.00197093	0.000206922
Gys1	0.509088	0.50682	0.00226818	283	572	145	304	0.512367	0.531469	0.650156	0.61106	0.935054	0.891179
Ruvbl2	1.2734	1.31212	-0.0387267	283	572	254	540	0.897527	0.944056	0.01897	0.016099	0.789757	0.0682127
Bax	0.927908	0.903541	0.0243665	283	572	220	454	0.777385	0.793706	0.644953	0.594194	0.391647	0.571998
Tfam	0.874429	0.855493	0.0189363	283	572	223	444	0.787986	0.776224	0.761868	0.726213	0.598545	0.796824
Zfp81	0.362222	0.370736	-0.00851395	283	572	113	230	0.399293	0.402098	0.996333	1	0.757794	0.967963
Mmd	0.110634	0.122096	-0.0114624	283	572	41	89	0.144876	0.155594	0.756924	0.761529	0.649403	0.842759
Hlf	2.45746	2.46982	-0.0123531	283	572	276	567	0.975265	0.991259	0.118321	0.0705146	0.976618	0.253123
Fam162a	0.874914	0.890885	-0.0159703	283	572	212	437	0.749117	0.763986	0.693986	0.67104	0.726323	0.837674
Rpl8	3.70833	3.72836	-0.0200314	283	572	283	572	1	1	NA	1	0.139233	0.413746
Ssbp2	2.15189	2.19671	-0.0448216	283	572	282	572	0.996466	1	0.719325	0.330994	0.533831	0.482966
Fancl	0.628849	0.564765	0.0640847	283	572	176	328	0.621908	0.573427	0.199772	0.184114	0.0888981	0.0836778
Gstm5	0.610705	0.587332	0.0233732	283	572	168	344	0.59364	0.601399	0.885752	0.824486	0.730093	0.907489
Gstm7	0.20943	0.226932	-0.0175025	283	572	64	151	0.226148	0.263986	0.264309	0.241837	0.334228	0.284147
Stat3	1.34618	1.39695	-0.0507611	283	572	261	539	0.922261	0.942308	0.328976	0.299677	0.301884	0.30784
Stat5a	0.89556	0.959658	-0.064098	283	572	222	481	0.784452	0.840909	0.0527695	0.0460854	0.201653	0.0527715
Cavin1	0.475025	0.302355	0.17267	283	572	145	197	0.512367	0.344406	3.4282e-06	2.86243e-06	4.97201e-07	4.02456e-11
Map3k11	0.639408	0.612401	0.0270067	283	572	189	359	0.667845	0.627622	0.28107	0.256759	0.436259	0.357226
Akt2	0.754814	0.735708	0.0191059	283	572	206	412	0.727915	0.72028	0.877977	0.871072	0.595899	0.859433
Dnaja3	0.49644	0.485397	0.0110427	283	572	157	304	0.55477	0.531469	0.568455	0.559838	0.673456	0.744793
Hmox2	1.503	1.45067	0.0523273	283	572	274	548	0.968198	0.958042	0.591407	0.572956	0.218369	0.38517
Cdip1	0.820925	0.703565	0.11736	283	572	212	389	0.749117	0.68007	0.045552	0.0389212	0.00714664	0.00255551
Map3k20	0.637936	0.615415	0.0225207	283	572	176	349	0.621908	0.61014	0.796424	0.765541	0.595845	0.814193
Cwc15	1.23923	1.25502	-0.0157924	283	572	258	532	0.911661	0.93007	0.412998	0.340055	0.92104	0.676803
Dnmt1	0.965244	0.863998	0.101246	283	572	226	431	0.798587	0.753497	0.166171	0.144322	0.0436272	0.038205
Ppan	0.764291	0.840851	-0.07656	283	572	203	435	0.717314	0.76049	0.199981	0.181938	0.0906321	0.0841789
Angptl2	0.0904393	0.0900867	0.000352639	283	572	33	66	0.116608	0.115385	1	1	0.964043	0.999346
Trmt10a	0.368153	0.344257	0.0238962	283	572	117	215	0.413428	0.375874	0.32429	0.297263	0.394563	0.368653
Etv1	0.0332734	0.0735551	-0.0402817	283	572	11	48	0.0388693	0.0839161	0.0213313	0.0144779	0.0140542	0.00193301
Psap	2.08377	2.04803	0.0357365	283	572	283	572	1	1	NA	1	0.245396	0.590148
Ikbkg	0.386143	0.383294	0.00284877	283	572	124	239	0.438163	0.417832	0.622408	0.606919	0.786883	0.830519
Wars2	0.40206	0.467067	-0.0650076	283	572	117	272	0.413428	0.475524	0.100411	0.0933925	0.0806571	0.0443567
Atn1	0.185965	0.169451	0.016514	283	572	64	120	0.226148	0.20979	0.646037	0.596369	0.551192	0.69443
Phb2	1.34981	1.46	-0.110189	283	572	267	552	0.943463	0.965035	0.194612	0.149808	0.00904072	0.0102992
Ptpn6	1.98536	1.94182	0.0435347	283	572	281	567	0.992933	0.991259	1	1	0.270692	0.624425
Eno2	0.24438	0.20656	0.0378199	283	572	78	135	0.275618	0.236014	0.239614	0.208828	0.182266	0.16247
Emg1	1.60519	1.60483	0.000358352	283	572	278	558	0.982332	0.975524	0.697313	0.627911	0.707166	0.804527
Lpcat3	1.10347	0.954907	0.148565	283	572	253	486	0.893993	0.84965	0.0938119	0.0891603	0.000130932	0.000144268
Atp6v1f	1.96836	1.84864	0.119723	283	572	282	564	0.996466	0.986014	0.292257	0.285072	0.00372691	0.00833716
Clcn5	0.611661	0.489225	0.122435	283	572	166	283	0.586572	0.494755	0.0140031	0.0132972	0.00223271	0.000339187
Clcn3	0.808509	0.751389	0.05712	283	572	215	409	0.759717	0.715035	0.192668	0.190345	0.140736	0.123757
Hif3a	1.08545	0.928743	0.156704	283	572	251	454	0.886926	0.793706	0.00104963	0.000778339	0.000866723	1.02602e-05
Pde1c	0.157963	0.164676	-0.00671279	283	572	51	99	0.180212	0.173077	0.870844	0.848508	0.860566	0.959801
Utp20	0.415938	0.446058	-0.0301202	283	572	127	273	0.448763	0.477273	0.475621	0.466539	0.417471	0.513395
Spic	0.0403932	0.053195	-0.0128017	283	572	14	29	0.04947	0.0506993	1	1	0.905042	0.995342
Cul3	1.0639	1.06775	-0.00384708	283	572	245	495	0.865724	0.865385	1	1	0.964428	0.99936
Large1	0.714458	0.656637	0.0578207	283	572	185	354	0.65371	0.618881	0.358851	0.328783	0.20967	0.25331
Ddx56	0.619359	0.628093	-0.00873456	283	572	173	360	0.611307	0.629371	0.661417	0.652776	0.866487	0.88793
Tmed4	1.13796	1.05006	0.0879086	283	572	257	492	0.908127	0.86014	0.0583156	0.0474068	0.0395935	0.0136609
Bid	0.398033	0.408866	-0.0108337	283	572	128	258	0.452297	0.451049	1	1	0.878479	0.992298
Ralb	0.337869	0.280927	0.0569418	283	572	106	184	0.374558	0.321678	0.144253	0.12566	0.0786137	0.0554918
Ppp1cc	1.20665	1.28811	-0.0814599	283	572	249	529	0.879859	0.924825	0.0419085	0.0415007	0.101594	0.027274
Dnajb11	0.525244	0.479167	0.0460774	283	572	160	295	0.565371	0.515734	0.194983	0.189903	0.200288	0.162382
Tbccd1	0.237216	0.234055	0.00316109	283	572	82	151	0.289753	0.263986	0.474822	0.462686	0.54507	0.599608
Clec11a	0.0873458	0.088073	-0.000727155	283	572	30	67	0.106007	0.117133	0.712777	0.731137	0.672439	0.840712
Zfp324	0.119186	0.125456	-0.00626992	283	572	42	91	0.14841	0.159091	0.760183	0.763681	0.678277	0.858722
Gab2	0.589533	0.632723	-0.0431898	283	572	170	362	0.600707	0.632867	0.402158	0.36923	0.404132	0.433082
Coro1c	0.687081	0.745591	-0.0585098	283	572	188	405	0.664311	0.708042	0.220047	0.207377	0.171496	0.154221
Tax1bp1	1.61087	1.52313	0.0877356	283	572	272	557	0.961131	0.973776	0.42273	0.396996	0.0024158	0.00762411
Ctse	1.23692	1.44317	-0.206252	283	572	239	527	0.844523	0.921329	0.00083278	0.000800614	0.000131408	1.7956e-06
Ndrg2	0.41561	0.335414	0.0801963	283	572	116	203	0.409894	0.354895	0.136321	0.132843	0.0560849	0.0439539
Mettl17	0.358436	0.353365	0.00507051	283	572	120	237	0.424028	0.414336	0.844022	0.82511	0.834524	0.945503
Arhgef40	0.415108	0.353185	0.0619229	283	572	121	216	0.427562	0.377622	0.182923	0.180674	0.0953988	0.0872274
Pnpla6	0.620676	0.598208	0.0224671	283	572	174	349	0.614841	0.61014	0.953617	0.940588	0.581918	0.877217
Mcoln1	0.322801	0.299547	0.0232537	283	572	108	203	0.381625	0.354895	0.490821	0.4509	0.384477	0.477155
Arhgef18	0.881121	0.915973	-0.034852	283	572	220	436	0.777385	0.762238	0.683845	0.667501	0.450208	0.66181
Pkn2	0.934511	0.889035	0.0454757	283	572	229	445	0.809187	0.777972	0.33582	0.327978	0.290101	0.318964
Cd33	0.0326731	0.0727635	-0.0400904	283	572	10	46	0.0353357	0.0804196	0.018248	0.0121226	0.0125713	0.00149181
Etfb	1.30372	1.37911	-0.075384	283	572	267	541	0.943463	0.945804	1	0.874477	0.0430178	0.161015
Nkg7	0.0434867	0.082014	-0.0385272	283	572	16	57	0.0565371	0.0996503	0.0462813	0.0371696	0.0326346	0.00935797
Stxbp2	1.53588	1.49196	0.0439182	283	572	272	554	0.961131	0.968531	0.717497	0.553845	0.173737	0.321491
Pcp2	0.0308241	0.0327185	-0.00189435	283	572	12	27	0.0424028	0.0472028	0.886777	0.862379	0.760403	0.932463
Sgce	0.800597	0.688994	0.111603	283	572	207	372	0.731449	0.65035	0.0209451	0.0196172	0.0139885	0.00252487
Chn2	0.175108	0.204845	-0.029737	283	572	58	129	0.204947	0.225524	0.55048	0.538593	0.371677	0.522182
Wwox	1.05253	0.967519	0.0850114	283	572	231	434	0.816254	0.758741	0.0693553	0.0662239	0.104046	0.041188
Slbp	1.10332	0.926401	0.176923	283	572	244	447	0.862191	0.781469	0.00635785	0.00549134	0.000255747	2.03299e-05
Aqp1	0.168758	0.181662	-0.0129045	283	572	43	105	0.151943	0.183566	0.291858	0.290681	0.298816	0.299099
Arid3b	0.165166	0.159983	0.00518371	283	572	60	112	0.212014	0.195804	0.641398	0.587284	0.639861	0.743576
Cnn2	1.25399	1.34139	-0.0873918	283	572	256	534	0.904594	0.933566	0.171608	0.134012	0.074468	0.0559577
Polr2e	1.38656	1.33059	0.0559614	283	572	267	537	0.943463	0.938811	0.907	0.878563	0.102644	0.307145
Abca13	0.0195943	0.0244418	-0.00484756	283	572	6	18	0.0212014	0.0314685	0.525235	0.510974	0.393831	0.523875
Myo9b	0.6843	0.713835	-0.0295348	283	572	190	406	0.671378	0.70979	0.284119	0.268422	0.349865	0.31605
Hdac9	0.642553	0.486173	0.15638	283	572	162	265	0.572438	0.463287	0.00337761	0.00288559	0.000819235	3.29897e-05
Ly9	0.151031	0.308583	-0.157552	283	572	44	177	0.155477	0.309441	1.97514e-06	8.42609e-07	1.22242e-06	2.94601e-11
Adgre1	0.0293914	0.0318693	-0.00247787	283	572	11	20	0.0388693	0.034965	0.925911	0.846194	0.786873	0.936644
Mtfp1	0.138408	0.123629	0.0147796	283	572	52	85	0.183746	0.148601	0.222764	0.198339	0.246089	0.196205
Rab23	0.299925	0.253572	0.0463527	283	572	96	171	0.339223	0.298951	0.263864	0.240137	0.161901	0.165129
Rab11a	1.46768	1.34801	0.119675	283	572	266	538	0.939929	0.940559	1	1	0.000570883	0.00483442
Eif2b2	0.799058	0.816629	-0.0175712	283	572	215	435	0.759717	0.76049	1	1	0.788283	0.975814
Dlst	0.738716	0.79598	-0.0572636	283	572	205	430	0.724382	0.751748	0.436415	0.406265	0.168212	0.251711
Pgf	0.0508346	0.0152504	0.0355842	283	572	18	12	0.0636042	0.020979	0.00278945	0.00249306	0.00137798	4.66574e-05
Ulk2	0.614339	0.630725	-0.0163866	283	572	169	357	0.597173	0.624126	0.49174	0.45585	0.621459	0.640601
Dgkq	0.185965	0.1724	0.0135657	283	572	63	120	0.222615	0.20979	0.732621	0.658995	0.635467	0.783281
Grap	0.429606	0.347136	0.0824701	283	572	120	210	0.424028	0.367133	0.125162	0.117099	0.0494814	0.0356397
Chmp2b	0.899455	0.866015	0.0334404	283	572	223	452	0.787986	0.79021	1	0.929253	0.455672	0.787315
Plod3	0.278442	0.261758	0.016684	283	572	92	174	0.325088	0.304196	0.587493	0.53129	0.511915	0.626099
Ap1s1	1.15053	1.1702	-0.0196622	283	572	256	518	0.904594	0.905594	1	1	0.71755	0.955714
Mapk13	0.0894228	0.0404011	0.0490217	283	572	32	31	0.113074	0.0541958	0.00305768	0.00317209	0.00176153	7.31708e-05
Srpk1	1.29185	1.31791	-0.026063	283	572	261	537	0.922261	0.938811	0.442945	0.383244	0.61365	0.575577
Lbr	1.2599	1.24747	0.0124271	283	572	262	526	0.925795	0.91958	0.854817	0.788557	0.781025	0.9144
Nes	0.128427	0.0829287	0.0454984	283	572	45	61	0.159011	0.106643	0.0378765	0.0357621	0.0256833	0.00734129
Prcc	0.516723	0.529005	-0.0122814	283	572	155	333	0.547703	0.582168	0.376333	0.34098	0.73982	0.599702
Rrnad1	0.394523	0.355543	0.0389796	283	572	123	233	0.434629	0.407343	0.491506	0.461535	0.281193	0.39478
Hdgf	1.14941	1.23136	-0.0819422	283	572	248	521	0.876325	0.910839	0.144813	0.117727	0.0666007	0.0458558
Thop1	0.280891	0.255924	0.0249666	283	572	94	174	0.332155	0.304196	0.452663	0.433596	0.374926	0.457896
Apba3	0.238277	0.198485	0.0397917	283	572	82	141	0.289753	0.246503	0.203175	0.185798	0.148745	0.126814
Matk	0.893781	0.801096	0.0926849	283	572	224	421	0.791519	0.736014	0.0910559	0.0770504	0.0216188	0.0123223
Pias4	0.385598	0.410448	-0.02485	283	572	126	262	0.44523	0.458042	0.778625	0.770372	0.464825	0.725836
Map2k1	0.87102	0.812206	0.0588138	283	572	221	433	0.780919	0.756993	0.489786	0.493052	0.138398	0.251439
Sgta	0.842039	0.790926	0.0511133	283	572	221	441	0.780919	0.770979	0.810156	0.794452	0.19469	0.443359
Tmem242	1.06827	1.04031	0.0279627	283	572	252	485	0.890459	0.847902	0.111296	0.0928716	0.661492	0.232822
Dtx2	0.286146	0.247462	0.0386846	283	572	97	175	0.342756	0.305944	0.312724	0.276091	0.236569	0.243527
Rasa4	0.247158	0.189571	0.0575868	283	572	77	133	0.272085	0.232517	0.237849	0.206713	0.117387	0.114502
Hnrnpa2b1	3.16546	3.22536	-0.0599079	283	572	283	572	1	1	NA	1	0.0279846	0.12806
Ccdc130	0.260837	0.213688	0.0471487	283	572	85	138	0.300353	0.241259	0.0768749	0.0688461	0.0800529	0.0341755
Mri1	0.664117	0.690074	-0.0259567	283	572	186	378	0.657244	0.660839	0.977888	0.938931	0.54809	0.856495
Prkacb	1.3605	1.34618	0.0143207	283	572	271	544	0.957597	0.951049	0.799039	0.733474	0.744922	0.876635
Sgsh	0.259404	0.204772	0.0546321	283	572	86	143	0.303887	0.25	0.111314	0.100973	0.0708207	0.0424805
Cstb	0.945822	0.872689	0.0731326	283	572	235	452	0.830389	0.79021	0.193633	0.171257	0.0801714	0.0726061
Sh2b2	0.0273583	0.0432365	-0.0158782	283	572	10	31	0.0353357	0.0541958	0.296264	0.307042	0.222342	0.251522
Pex5	0.417227	0.49386	-0.076634	283	572	136	307	0.480565	0.536713	0.140631	0.12718	0.0449097	0.0352136
Jkamp	0.473464	0.462863	0.0106015	283	572	142	279	0.501767	0.487762	0.754466	0.716667	0.703617	0.849508
Cd44	1.17844	1.29804	-0.119599	283	572	254	524	0.897527	0.916084	0.444245	0.376372	0.00835924	0.0212731
Eif2ak4	0.793442	0.787818	0.00562405	283	572	209	421	0.738516	0.736014	1	1	0.748768	0.965406
Wdr1	0.86532	0.944698	-0.0793774	283	572	218	466	0.770318	0.814685	0.151186	0.145885	0.0741906	0.0598102
Slc2a9	0.35489	0.498938	-0.144048	283	572	111	287	0.392226	0.501748	0.00319497	0.00280298	0.000697168	2.76425e-05
Ndrg1	0.173075	0.222036	-0.0489613	283	572	56	146	0.19788	0.255245	0.0762889	0.0722728	0.0695836	0.0316452
4930550C14Rik	0.0396047	0.0498895	-0.0102848	283	572	14	38	0.04947	0.0664336	0.409603	0.364885	0.339282	0.382427
Man2b1	1.18429	1.21167	-0.0273836	283	572	252	523	0.890459	0.914336	0.315707	0.263471	0.598967	0.449186
Klf5	0.0620645	0.0444483	0.0176162	283	572	22	32	0.0777385	0.0559441	0.278607	0.233213	0.223471	0.206082
Wdr83	0.657362	0.610621	0.0467406	283	572	189	357	0.667845	0.624126	0.239381	0.226462	0.276029	0.235815
Prdx2	2.60655	2.70162	-0.095065	283	572	283	572	1	1	NA	1	0.000574224	0.00485936
Polr2a	1.23921	1.22603	0.0131821	283	572	258	522	0.911661	0.912587	1	1	0.727869	0.959065
Senp3	0.601359	0.587409	0.0139502	283	572	181	353	0.639576	0.617133	0.57365	0.548694	0.717895	0.760885
Plekha8	0.15597	0.170111	-0.014141	283	572	54	115	0.190813	0.201049	0.792989	0.784422	0.657222	0.857106
Spc25	0.246792	0.158182	0.0886097	283	572	55	84	0.194346	0.146853	0.0944043	0.0937241	0.0473677	0.0284892
Dnah2	0.0532839	0.0398489	0.013435	283	572	19	26	0.0671378	0.0454545	0.240635	0.194505	0.18425	0.155132
Ufd1	0.729707	0.756337	-0.0266301	283	572	197	408	0.696113	0.713287	0.660215	0.631899	0.619381	0.75853
Zfp287	0.167199	0.125456	0.0417431	283	572	61	87	0.215548	0.152098	0.0269963	0.0268715	0.0282463	0.00621142
Prlr	0.017145	0.0209906	-0.00384566	283	572	7	16	0.024735	0.027972	0.959566	1	0.780798	0.973998
Letm1	0.349243	0.306864	0.0423792	283	572	116	202	0.409894	0.353147	0.123474	0.114518	0.127202	0.0761702
Ubqln1	0.785563	0.819103	-0.0335402	283	572	208	432	0.734982	0.755245	0.576253	0.557766	0.451918	0.599427
Txn2	1.13355	1.09647	0.0370765	283	572	248	500	0.876325	0.874126	1	1	0.34305	0.710072
Crbn	0.583351	0.530165	0.0531859	283	572	164	334	0.579505	0.583916	0.960615	0.941282	0.261774	0.591561
Msh6	0.753449	0.707368	0.0460814	283	572	203	391	0.717314	0.683566	0.352662	0.343839	0.278039	0.320031
Fbxo11	0.931253	0.959426	-0.0281732	283	572	224	458	0.791519	0.800699	0.82279	0.786259	0.723424	0.889731
Tbl2	0.181211	0.158587	0.0226243	283	572	61	115	0.215548	0.201049	0.68655	0.653357	0.565266	0.737198
Bud23	0.528553	0.511578	0.0169755	283	572	164	322	0.579505	0.562937	0.698822	0.66034	0.752328	0.84434
Nid1	0.0448756	0.0215153	0.0233603	283	572	15	16	0.0530035	0.027972	0.0993229	0.0796014	0.0648542	0.0323499
Mcm5	0.752786	0.666231	0.0865554	283	572	171	336	0.60424	0.587413	0.691115	0.657642	0.155144	0.334911
Hmox1	0.153064	0.144511	0.00855328	283	572	46	75	0.162544	0.131119	0.255834	0.213057	0.237981	0.201889
Mprip	1.20637	1.24647	-0.0401029	283	572	254	529	0.897527	0.924825	0.221804	0.191231	0.509604	0.324359
Cic	1.04315	0.915901	0.127247	283	572	249	471	0.879859	0.823427	0.0423774	0.0362598	0.00125329	0.000499841
Pafah1b3	0.778401	0.79635	-0.0179489	283	572	210	422	0.742049	0.737762	0.958854	0.934121	0.541276	0.850436
Il27ra	0.414961	0.312818	0.102144	283	572	122	202	0.431095	0.353147	0.0326825	0.0298594	0.00594383	0.00171031
Prkaca	0.362822	0.339493	0.0233287	283	572	119	220	0.420495	0.384615	0.349813	0.334369	0.359647	0.374971
Asf1b	0.187795	0.124687	0.0631086	283	572	51	73	0.180212	0.127622	0.0509652	0.049509	0.0362408	0.0131396
Myl10	0.16475	0.21431	-0.0495594	283	572	56	140	0.19788	0.244755	0.147621	0.141612	0.0950107	0.0714231
Ddx39	0.898091	0.986478	-0.088387	283	572	221	474	0.780919	0.828671	0.111494	0.0943976	0.0617272	0.0358079
Dnajb1	0.694617	0.726401	-0.0317835	283	572	182	415	0.64311	0.725524	0.0167876	0.0142701	0.582134	0.0481036
Usp40	0.585407	0.569252	0.0161549	283	572	167	341	0.590106	0.596154	0.923946	0.882494	0.569069	0.848094
Kbtbd4	0.343828	0.327807	0.0160212	283	572	119	220	0.420495	0.384615	0.349813	0.334369	0.428343	0.421559
Celf1	1.33359	1.38179	-0.0482011	283	572	268	539	0.946996	0.942308	0.902574	0.875098	0.18973	0.464155
Ndufs3	1.15901	1.08727	0.07174	283	572	258	494	0.911661	0.863636	0.0550572	0.0446564	0.134896	0.0368185
Por	1.16021	1.12969	0.0305185	283	572	255	512	0.90106	0.895105	0.880702	0.904855	0.398551	0.728439
Igf1r	1.66733	1.61615	0.0511751	283	572	278	556	0.982332	0.972028	0.495724	0.483019	0.231955	0.357281
Insr	1.22429	1.18122	0.0430706	283	572	258	504	0.911661	0.881119	0.217563	0.199755	0.351206	0.25656
Fcer2a	0.0494019	0.0319185	0.0174833	283	572	18	23	0.0636042	0.0402098	0.181393	0.172463	0.134282	0.11036
Atp4a	0.0195943	0.0246477	-0.00505348	283	572	8	17	0.0282686	0.0297203	1	1	0.890123	0.993729
Trim28	1.42382	1.55201	-0.128189	283	572	275	558	0.971731	0.975524	0.920246	0.819083	0.00124439	0.0080406
Ube2m	0.761152	0.717876	0.043276	283	572	212	401	0.749117	0.701049	0.165275	0.147308	0.253822	0.160267
Adcy9	0.460718	0.506949	-0.046231	283	572	135	294	0.477032	0.513986	0.345024	0.344772	0.311459	0.34699
Mef2c	2.18288	2.09539	0.0874924	283	572	282	567	0.996466	0.991259	0.672229	0.669642	0.0620448	0.173708
Ctr9	0.542248	0.568558	-0.0263101	283	572	165	348	0.583039	0.608392	0.523537	0.504579	0.437547	0.554283
Eif4g2	1.71488	1.80613	-0.0912545	283	572	279	569	0.985866	0.994755	0.340014	0.228067	0.0111591	0.017748
Mrvi1	0.021027	0.028489	-0.00746204	283	572	8	18	0.0282686	0.0314685	0.964267	1	0.779865	0.973766
Pcyt1a	0.629143	0.570961	0.0581821	283	572	174	334	0.614841	0.583916	0.428049	0.415815	0.142856	0.227119
Zfp592	0.717145	0.673041	0.0441044	283	572	196	390	0.69258	0.681818	0.809851	0.814427	0.274522	0.558497
Psmd4	1.20616	1.17331	0.0328493	283	572	255	523	0.90106	0.914336	0.609233	0.527464	0.209061	0.3534
Insrr	0.0410375	0.0273684	0.0136691	283	572	14	21	0.04947	0.0367133	0.482382	0.365874	0.363897	0.401598
Snx6	1.23264	1.14716	0.0854753	283	572	265	509	0.936396	0.88986	0.0391694	0.0343001	0.0704832	0.0169835
Mthfd2	0.248719	0.200315	0.048404	283	572	79	135	0.279152	0.236014	0.198318	0.179949	0.153207	0.126573
Kit	2.19202	2.25532	-0.0632976	283	572	281	570	0.992933	0.996503	0.851292	0.602863	0.112034	0.249565
Tomm40l	0.279042	0.278879	0.000162962	283	572	94	189	0.332155	0.33042	1	1	1	1
Nr1i3	0.017145	0.0195946	-0.00244966	283	572	7	15	0.024735	0.0262238	1	1	0.891602	0.9939
Apoa2	0.0672797	0.0704699	-0.00319021	283	572	21	42	0.0742049	0.0734266	1	1	0.968377	0.999495
Pan2	0.465528	0.456285	0.00924298	283	572	133	284	0.469965	0.496503	0.510632	0.468347	0.941613	0.802053
Cs	1.21998	1.22709	-0.00711552	283	572	260	529	0.918728	0.924825	0.858574	0.785833	0.761503	0.905683
Ampd3	0.281451	0.177659	0.103793	283	572	86	120	0.303887	0.20979	0.0032548	0.00292137	0.000983447	3.95331e-05
Bcas2	1.15578	1.15503	0.000749781	283	572	254	521	0.897527	0.910839	0.614112	0.534406	0.867596	0.820022
Ctcf	0.924418	0.961759	-0.03734	283	572	234	475	0.826855	0.83042	0.97306	0.923158	0.388457	0.726369
Pard6a	0.148166	0.14695	0.0012157	283	572	51	105	0.180212	0.183566	0.97972	0.925355	0.946354	0.991935
Agrp	0.0587828	0.0513073	0.00747555	283	572	23	40	0.0812721	0.0699301	0.646763	0.578796	0.561276	0.690125
Tfap4	0.563616	0.59604	-0.0324242	283	572	165	349	0.583039	0.61014	0.491867	0.458625	0.390259	0.486916
Ranbp1	1.57313	1.59306	-0.0199286	283	572	272	545	0.961131	0.952797	0.70388	0.724667	0.654333	0.827993
Cd247	0.24388	0.243193	0.000686779	283	572	76	149	0.268551	0.26049	0.865493	0.804914	0.871129	0.950094
Rfx5	0.346078	0.355502	-0.00942353	283	572	113	227	0.399293	0.396853	1	1	0.867345	0.990784
Psmb4	1.788	1.7987	-0.0106978	283	572	280	570	0.989399	0.996503	0.420564	0.339077	0.98476	0.700169
Slc30a4	0.148994	0.167325	-0.0183308	283	572	54	117	0.190813	0.204545	0.702795	0.651039	0.571174	0.739715
Sqor	0.227191	0.106755	0.120436	283	572	74	73	0.261484	0.127622	1.70802e-06	1.98679e-06	7.47734e-07	4.19459e-11
Bloc1s6	0.496441	0.518239	-0.0217983	283	572	151	328	0.533569	0.573427	0.302215	0.273129	0.466867	0.390134
Metap1	0.726427	0.645684	0.0807425	283	572	198	375	0.699647	0.655594	0.225524	0.216349	0.0448327	0.0546633
Gpr108	0.540071	0.542596	-0.00252503	283	572	155	334	0.547703	0.583916	0.350515	0.339808	0.96034	0.69177
Tnfsf14	0.405853	0.334634	0.0712193	283	572	119	198	0.420495	0.346154	0.0410972	0.0354566	0.0453575	0.0119533
Rsl1d1	1.3236	1.40368	-0.080082	283	572	268	550	0.946996	0.961538	0.42094	0.372105	0.0741912	0.126707
Apc	1.06638	1.08542	-0.0190366	283	572	236	489	0.833922	0.854895	0.482372	0.419966	0.807774	0.705972
Reep5	0.939936	1.00689	-0.0669517	283	572	236	486	0.833922	0.84965	0.619294	0.548927	0.0921454	0.201524
Ergic3	1.24835	1.23932	0.00902862	283	572	267	529	0.943463	0.924825	0.38517	0.38968	0.921273	0.726773
Uqcc1	0.67654	0.733696	-0.0571565	283	572	188	414	0.664311	0.723776	0.0867176	0.0799392	0.166072	0.0706507
Spo11	0.19188	0.118782	0.0730988	283	572	62	79	0.219081	0.138112	0.00368124	0.00327231	0.00292632	0.000120237
Ncoa2	1.75997	1.73053	0.029443	283	572	275	557	0.971731	0.973776	1	0.826101	0.326722	0.623396
Nr2c2	1.11441	1.1565	-0.0420811	283	572	243	510	0.858657	0.891608	0.19821	0.17862	0.60447	0.348302
Nr2c1	0.316386	0.309041	0.00734423	283	572	102	203	0.360424	0.354895	0.933887	0.879657	0.841311	0.962837
Smpd4	0.388708	0.342124	0.0465841	283	572	123	216	0.434629	0.377622	0.126206	0.118833	0.204003	0.114416
Pex1	0.290688	0.297078	-0.00639003	283	572	91	194	0.321555	0.339161	0.662247	0.643949	0.783063	0.849503
Kctd20	0.757398	0.73971	0.0176883	283	572	200	409	0.706714	0.715035	0.862926	0.810037	0.65687	0.867808
Itgae	0.0806422	0.0620095	0.0186327	283	572	29	39	0.102473	0.0681818	0.107486	0.106183	0.0913529	0.0546661
Ctns	0.199272	0.19261	0.00666214	283	572	71	133	0.250883	0.232517	0.611703	0.551837	0.588689	0.69012
Shpk	0.102085	0.095918	0.00616736	283	572	35	71	0.123675	0.124126	1	1	0.946227	0.998528
Tuft1	0.512424	0.41728	0.0951442	283	572	157	257	0.55477	0.449301	0.0046375	0.00452964	0.00458389	0.000244641
Rcn1	0.501983	0.587886	-0.085903	283	572	156	360	0.551237	0.629371	0.0337104	0.0312097	0.0305966	0.00759525
Dnase1	0.0308241	0.0244418	0.00638231	283	572	12	19	0.0424028	0.0332168	0.629963	0.560385	0.50094	0.637345
Trap1	0.9974	1.00808	-0.0106781	283	572	242	484	0.855124	0.846154	0.807774	0.761585	0.606486	0.818668
Naa60	0.695233	0.675704	0.019529	283	572	195	378	0.689046	0.660839	0.454324	0.439834	0.610147	0.621373
1700037C18Rik	0.148021	0.165446	-0.0174242	283	572	52	118	0.183746	0.206294	0.492523	0.467147	0.468147	0.551126
Ankrd13d	0.300213	0.266288	0.0339252	283	572	95	171	0.335689	0.298951	0.310856	0.307514	0.287121	0.30259
Tpr	1.59712	1.62131	-0.0241899	283	572	272	560	0.961131	0.979021	0.194673	0.175694	0.92633	0.458231
BC003331	0.49051	0.540463	-0.0499534	283	572	154	325	0.54417	0.568182	0.553557	0.510869	0.219894	0.357934
Dhx34	0.185921	0.217442	-0.0315206	283	572	68	155	0.240283	0.270979	0.379301	0.363028	0.278042	0.332412
Kptn	0.285746	0.310253	-0.0245075	283	572	93	203	0.328622	0.354895	0.494301	0.49188	0.413625	0.527417
Napa	1.07829	1.06657	0.0117263	283	572	247	504	0.872792	0.881119	0.810815	0.739387	0.655962	0.835956
Sra1	0.773582	0.788154	-0.0145719	283	572	212	436	0.749117	0.762238	0.736384	0.672338	0.631227	0.788143
Calcoco2	0.0469526	0.0431454	0.00380718	283	572	14	27	0.04947	0.0472028	1	0.866418	0.899735	0.973687
Atp5g1	1.40837	1.36622	0.0421508	283	572	265	533	0.936396	0.931818	0.914924	0.88464	0.254587	0.560947
Snf8	0.643966	0.636627	0.00733896	283	572	181	370	0.639576	0.646853	0.89398	0.879351	0.757266	0.936666
Tbcb	0.621759	0.624885	-0.00312679	283	572	174	358	0.614841	0.625874	0.811746	0.764716	0.966202	0.962477
Inpp5k	0.817246	0.90891	-0.0916641	283	572	212	450	0.749117	0.786713	0.249939	0.224314	0.0280572	0.038191
Crkl	0.498414	0.586838	-0.0884242	283	572	146	337	0.515901	0.589161	0.049999	0.0477586	0.0334057	0.0118709
Eps8l1	0.241043	0.239492	0.00155007	283	572	75	142	0.265018	0.248252	0.655161	0.616725	0.705905	0.797388
Clint1	1.61392	1.5989	0.0150206	283	572	277	557	0.978799	0.973776	0.83234	0.815635	0.48522	0.762611
Cdkal1	1.12035	1.17738	-0.0570269	283	572	245	505	0.865724	0.882867	0.543217	0.506768	0.156115	0.279816
Zbtb17	0.31342	0.270282	0.0431381	283	572	105	186	0.371025	0.325175	0.209564	0.192708	0.148154	0.130078
Fblim1	0.0283749	0.0281703	0.000204554	283	572	11	18	0.0388693	0.0314685	0.717497	0.553845	0.593994	0.694727
Epor	0.263846	0.213441	0.0504058	283	572	85	144	0.300353	0.251748	0.153234	0.13992	0.104676	0.0765057
Ccdc159	0.0600314	0.0343421	0.0256893	283	572	21	26	0.0742049	0.0454545	0.114974	0.109584	0.0783007	0.0494089
Mob1b	0.481685	0.460478	0.021207	283	572	143	287	0.5053	0.501748	0.979994	0.942137	0.636012	0.906092
Atp6v1b2	1.27333	1.2528	0.0205327	283	572	261	537	0.922261	0.938811	0.442945	0.383244	0.432558	0.463694
Eps15l1	0.931863	0.920372	0.011491	283	572	235	463	0.830389	0.809441	0.5153	0.511355	0.853782	0.798415
Tep1	0.695635	0.610401	0.0852335	283	572	182	351	0.64311	0.613636	0.446076	0.410494	0.0569444	0.111175
Ttc5	0.744419	0.761351	-0.0169321	283	572	200	425	0.706714	0.743007	0.296391	0.28674	0.751264	0.546121
Osgep	1.24613	1.20226	0.043874	283	572	252	515	0.890459	0.90035	0.742705	0.719872	0.222424	0.453428
Aamp	1.80018	1.81311	-0.0129358	283	572	280	564	0.989399	0.986014	0.927581	1	0.623508	0.918049
Tmbim1	0.751135	0.725538	0.0255973	283	572	202	410	0.713781	0.716783	0.991204	0.935907	0.477601	0.806915
Arpc2	1.96853	2.06716	-0.0986289	283	572	282	570	0.996466	0.996503	1	1	0.00130009	0.00993963
Kmt2b	0.513981	0.540782	-0.0268006	283	572	155	336	0.547703	0.587413	0.302286	0.271409	0.398102	0.348476
Tmem147	0.88114	0.84875	0.0323897	283	572	219	441	0.773852	0.770979	0.993939	1	0.459791	0.817041
Rps9	4.42792	4.41842	0.00949981	283	572	283	572	1	1	NA	1	0.420569	0.784844
Tfpt	0.496152	0.451982	0.04417	283	572	154	283	0.54417	0.494755	0.197922	0.19076	0.18481	0.153186
Ggt5	0.0596152	0.0881209	-0.0285057	283	572	20	62	0.0706714	0.108392	0.101174	0.0845569	0.0868967	0.0434497
Crip1	1.02943	1.19074	-0.161311	283	572	237	501	0.837456	0.875874	0.152032	0.13874	0.000100252	0.000169452
Cbfa2t3	1.28866	1.24991	0.03875	283	572	264	514	0.932862	0.898601	0.12855	0.127023	0.476073	0.230132
Fbln1	0.021027	0.0195946	0.00143236	283	572	7	15	0.024735	0.0262238	1	1	0.905191	0.995356
Pgrmc1	1.18473	1.05325	0.131484	283	572	262	497	0.925795	0.868881	0.0180113	0.0152343	0.00109228	0.000199743
Gcat	0.358872	0.303761	0.0551117	283	572	111	191	0.392226	0.333916	0.109025	0.0950888	0.105312	0.0561161
Tek	0.912275	0.847439	0.0648359	283	572	226	435	0.798587	0.76049	0.244086	0.225159	0.0986521	0.106777
Mpl	2.02734	1.92881	0.0985312	283	572	279	567	0.985866	0.991259	0.7106	0.488444	0.00837266	0.0265794
Elovl1	0.6472	0.674757	-0.0275572	283	572	186	379	0.657244	0.662587	0.93739	0.878285	0.580946	0.853565
Med8	0.943018	0.918837	0.0241801	283	572	229	451	0.809187	0.788462	0.537394	0.528619	0.49862	0.615037
Hyi	0.512568	0.479412	0.0331564	283	572	151	295	0.533569	0.515734	0.675572	0.662594	0.342083	0.563096
Cdc20	0.387041	0.361128	0.025913	283	572	99	176	0.349823	0.307692	0.244718	0.214523	0.315633	0.250022
Nectin4	0.140029	0.11382	0.0262097	283	572	49	83	0.173145	0.145105	0.333422	0.314578	0.265514	0.290885
Pfdn2	1.02946	1.05307	-0.0236138	283	572	248	496	0.876325	0.867133	0.788547	0.746586	0.434508	0.6896
Rnf114	1.21126	1.31265	-0.101385	283	572	264	538	0.932862	0.940559	0.772944	0.653747	0.00561655	0.0242599
C330007P06Rik	0.548084	0.54195	0.00613368	283	572	160	326	0.565371	0.56993	0.957503	0.941532	0.89544	0.986989
Neurl1a	0.0425987	0.030685	0.0119137	283	572	15	22	0.0530035	0.0384615	0.42094	0.372105	0.326171	0.377329
Srm	0.520507	0.594571	-0.0740631	283	572	140	322	0.4947	0.562937	0.0701284	0.0682493	0.0971441	0.0398872
Rbm14	0.312916	0.375346	-0.0624297	283	572	103	239	0.363958	0.417832	0.150153	0.138275	0.0772426	0.059164
Actn3	0.0781929	0.0891498	-0.0109569	283	572	25	52	0.0883392	0.0909091	1	1	0.891995	0.993945
A530013C23Rik	0.0336896	0.0277802	0.00590943	283	572	12	19	0.0424028	0.0332168	0.629963	0.560385	0.504741	0.640043
Zdhhc24	0.231257	0.20139	0.0298675	283	572	81	145	0.286219	0.253497	0.347918	0.323122	0.284478	0.311321
Bbs1	0.0836918	0.0666507	0.0170411	283	572	32	49	0.113074	0.0856643	0.244515	0.21506	0.212551	0.186749
Ndor1	0.167156	0.174524	-0.00736865	283	572	64	123	0.226148	0.215035	0.777929	0.725549	0.892125	0.928832
Nsmf	0.371847	0.284095	0.0877522	283	572	118	186	0.416961	0.325175	0.0103927	0.00979912	0.00784017	0.00080468
Pdk1	0.901123	0.936106	-0.0349833	283	572	230	478	0.812721	0.835664	0.459074	0.441081	0.474046	0.536319
Ptbp1	1.54084	1.67395	-0.133105	283	572	275	565	0.971731	0.987762	0.160513	0.102656	0.000672658	0.000730617
Mvd	0.22497	0.256271	-0.0313014	283	572	76	166	0.268551	0.29021	0.561315	0.519915	0.446057	0.570827
Cyba	1.67937	1.58773	0.0916417	283	572	276	556	0.975265	0.972028	0.959566	1	0.0383781	0.163501
Itih3	0.0385882	0.0394666	-0.000878392	283	572	13	21	0.0459364	0.0367133	0.643018	0.577457	0.532813	0.670337
Tmem110	0.413874	0.398917	0.0149574	283	572	123	250	0.434629	0.437063	1	1	0.880584	0.992568
Sfmbt1	0.602454	0.524398	0.078056	283	572	169	302	0.597173	0.527972	0.0655849	0.057823	0.0492825	0.0195503
Atp7b	0.028791	0.0473531	-0.0185621	283	572	10	35	0.0353357	0.0611888	0.152617	0.142284	0.115767	0.0841068
Slc4a1	0.125058	0.124469	0.000588403	283	572	25	51	0.0883392	0.0891608	1	1	0.946032	0.998517
Rundc3a	0.042054	0.0261566	0.0158974	283	572	15	21	0.0530035	0.0367133	0.349698	0.28008	0.256098	0.260722
Slc4a3	0.0308241	0.0142445	0.0165796	283	572	12	10	0.0424028	0.0174825	0.0528466	0.0384256	0.0315698	0.00935848
Cdt1	0.61125	0.591379	0.0198706	283	572	153	305	0.540636	0.533217	0.895116	0.884171	0.633731	0.884887
Runx1t1	0.23951	0.128435	0.111076	283	572	72	81	0.254417	0.141608	7.6629e-05	9.14488e-05	4.70116e-05	8.71217e-08
Aprt	1.37598	1.28918	0.0867947	283	572	269	522	0.95053	0.912587	0.0649168	0.0529607	0.0811788	0.0277274
Gtf2h1	0.842354	0.830271	0.0120837	283	572	210	446	0.742049	0.77972	0.254035	0.229242	0.628909	0.423397
Hfe	0.0718616	0.0714762	0.0003854	283	572	26	54	0.0918728	0.0944056	1	1	0.930074	0.997496
Abhd1	0.12228	0.122282	-2.47836e-06	283	572	43	84	0.151943	0.146853	0.924498	0.838706	0.883304	0.963068
Slc5a6	0.14835	0.131012	0.0173374	283	572	54	91	0.190813	0.159091	0.2863	0.246737	0.299498	0.266405
Qrich1	0.886531	0.909646	-0.0231155	283	572	222	470	0.784452	0.821678	0.225711	0.19635	0.790028	0.444198
P4htm	0.243876	0.166042	0.0778342	283	572	81	113	0.286219	0.197552	0.00471056	0.00418107	0.00396345	0.000198987
Usp19	0.928445	0.948643	-0.0201977	283	572	235	469	0.830389	0.81993	0.777879	0.775094	0.52533	0.773031
Pola1	1.0388	0.865427	0.173372	283	572	221	405	0.780919	0.708042	0.0290823	0.0266008	0.00079276	0.000248139
Cdc42	2.15231	2.16738	-0.0150785	283	572	283	571	1	0.998252	1	1	0.772869	0.971995
Pknox1	0.291889	0.27348	0.0184091	283	572	99	176	0.349823	0.307692	0.244718	0.214523	0.358599	0.274239
Gmnn	0.490347	0.43084	0.0595066	283	572	124	237	0.438163	0.414336	0.555051	0.508911	0.287868	0.427886
Acot13	0.827965	0.702595	0.12537	283	572	211	397	0.745583	0.694056	0.137785	0.127881	0.00224911	0.00263283
Zfp184	0.154081	0.16556	-0.0114797	283	572	53	118	0.187279	0.206294	0.573271	0.526497	0.524867	0.631748
Cdk4	2.2585	2.30296	-0.0444607	283	572	283	571	1	0.998252	1	1	0.240094	0.582641
B4galnt1	0.107584	0.113479	-0.00589489	283	572	39	81	0.137809	0.141608	0.963403	0.917003	0.847993	0.973203
Mettl1	0.513045	0.518915	-0.0058696	283	572	151	302	0.533569	0.527972	0.935051	0.884491	0.98906	0.991815
Tspan31	0.694474	0.654068	0.0404062	283	572	198	380	0.699647	0.664336	0.336778	0.313492	0.374208	0.3687
Kif5b	0.99719	0.935849	0.0613415	283	572	250	463	0.883392	0.809441	0.00837473	0.00618826	0.230409	0.0107693
Saal1	0.458724	0.440561	0.0181633	283	572	143	279	0.5053	0.487762	0.681809	0.662913	0.635718	0.785584
Cnp	0.631944	0.588032	0.0439125	283	572	184	351	0.650177	0.613636	0.335116	0.329051	0.352583	0.365922
Sulf2	0.0528677	0.0756363	-0.0227686	283	572	21	54	0.0742049	0.0944056	0.393043	0.369645	0.300457	0.35514
Sod2	1.2207	1.18669	0.0340059	283	572	256	515	0.904594	0.90035	0.940925	0.903196	0.458887	0.779512
Tmco6	0.218222	0.236649	-0.0184263	283	572	75	162	0.265018	0.283217	0.632464	0.62631	0.545508	0.708579
Stambp	0.528785	0.553619	-0.0248344	283	572	161	324	0.568905	0.566434	1	1	0.642798	0.926866
Ezh1	0.610028	0.615689	-0.00566087	283	572	173	359	0.611307	0.627622	0.697961	0.653473	0.868407	0.888986
Hap1	0.0508346	0.0268654	0.0239692	283	572	18	20	0.0636042	0.034965	0.0825874	0.0762136	0.0547733	0.0270454
P3h4	0.109205	0.078854	0.0303512	283	572	37	56	0.130742	0.0979021	0.18201	0.161511	0.135493	0.105523
Ctnnb1	1.60061	1.6375	-0.0368881	283	572	277	562	0.978799	0.982517	0.912839	0.789625	0.253306	0.521914
Eif1b	1.3745	1.30302	0.0714768	283	572	269	533	0.95053	0.931818	0.359119	0.365783	0.103747	0.162099
Psmd2	1.14184	1.0757	0.0661446	283	572	255	499	0.90106	0.872378	0.26692	0.260236	0.154438	0.169367
Vars	1.18909	1.23651	-0.0474205	283	572	254	521	0.897527	0.910839	0.614112	0.534406	0.301543	0.455309
Vwa7	0.024909	0.0195946	0.00531438	283	572	9	15	0.0318021	0.0262238	0.806688	0.662874	0.638312	0.787046
Hspa1l	0.253245	0.258731	-0.00548569	283	572	81	165	0.286219	0.288462	1	1	0.896592	0.994459
Slc44a4	0.0342343	0.0342486	-1.428e-05	283	572	11	15	0.0388693	0.0262238	0.42273	0.396996	0.324676	0.39297
Msh5	0.167288	0.157791	0.00949685	283	572	55	99	0.194346	0.173077	0.504766	0.450575	0.439666	0.518825
Abhd16a	0.683079	0.607837	0.0752425	283	572	191	364	0.674912	0.636364	0.300549	0.286714	0.0567248	0.0832513
Neu1	0.355703	0.328317	0.0273854	283	572	111	208	0.392226	0.363636	0.460351	0.452476	0.461259	0.535717
Ddah2	0.82946	0.838924	-0.00946378	283	572	206	431	0.727915	0.753497	0.468924	0.453108	0.932849	0.786668
Clic1	2.28163	2.33125	-0.049624	283	572	283	572	1	1	NA	1	0.0785002	0.278256
Lsm2	0.608649	0.692689	-0.08404	283	572	172	381	0.607774	0.666084	0.109025	0.0950888	0.0443738	0.0272916
Pole	0.768187	0.598401	0.169786	283	572	186	325	0.657244	0.568182	0.0153101	0.0143991	0.00158418	0.000266619
Stx1a	0.0957541	0.0742723	0.0214818	283	572	35	50	0.123675	0.0874126	0.122082	0.113878	0.0975479	0.0610976
Zfp775	0.111466	0.136093	-0.0246271	283	572	39	93	0.137809	0.162587	0.399212	0.366844	0.330881	0.377353
Mrpl49	0.680145	0.58245	0.0976947	283	572	194	350	0.685512	0.611888	0.0423304	0.0412892	0.0197851	0.00662513
Dennd2c	0.131249	0.0970604	0.0341883	283	572	47	69	0.166078	0.120629	0.0854223	0.0718122	0.0710947	0.0320493
Mark3	0.785906	0.778998	0.00690886	283	572	206	419	0.727915	0.732517	0.951471	0.934706	0.954192	0.993933
Gatad1	1.07863	1.01531	0.0633251	283	572	246	490	0.869258	0.856643	0.691754	0.674963	0.0935216	0.237513
M6pr	1.28345	1.26161	0.0218446	283	572	261	535	0.922261	0.935315	0.571906	0.476475	0.362379	0.475933
Lrrc8a	0.271034	0.215315	0.0557188	283	572	90	157	0.318021	0.274476	0.214314	0.19977	0.112807	0.108005
Mc5r	0.0351224	0.106917	-0.0717949	283	572	11	76	0.0388693	0.132867	3.21164e-05	6.51681e-06	2.3071e-05	3.55096e-09
Ppp2r1a	1.21804	1.25078	-0.0327429	283	572	256	528	0.904594	0.923077	0.429549	0.359102	0.494683	0.484604
Fance	0.256755	0.258966	-0.00221099	283	572	83	175	0.293286	0.305944	0.763971	0.751627	0.795849	0.905564
Tinf2	0.363566	0.264932	0.0986343	283	572	115	181	0.40636	0.316434	0.0115879	0.0116307	0.0027875	0.000367541
Tssk4	0.0259256	0.023733	0.0021926	283	572	10	19	0.0353357	0.0332168	1	0.843521	0.869167	0.960727
Dus3l	0.698543	0.710474	-0.0119315	283	572	194	393	0.685512	0.687063	1	1	0.824215	0.983555
Gtpbp3	0.182568	0.180973	0.00159506	283	572	67	132	0.236749	0.230769	0.913425	0.863637	0.937654	0.98064
Tgfbr1	0.57469	0.646332	-0.0716423	283	572	163	359	0.575972	0.627622	0.166687	0.156938	0.082003	0.0688886
Homer1	0.2675	0.236698	0.0308026	283	572	81	141	0.286219	0.246503	0.244619	0.214918	0.23941	0.20412
Rad51c	0.0347062	0.0490896	-0.0143834	283	572	13	37	0.0459364	0.0646853	0.34488	0.35261	0.271504	0.320346
Arpp19	1.53666	1.52602	0.0106373	283	572	274	555	0.968198	0.97028	1	0.835531	0.657675	0.878516
Bcl2l1	0.421409	0.392832	0.028577	283	572	125	237	0.441696	0.414336	0.491205	0.462531	0.376259	0.478328
Khsrp	0.665793	0.683682	-0.0178882	283	572	190	399	0.671378	0.697552	0.484266	0.433897	0.731797	0.681789
Dio2	0.117742	0.0859266	0.0318153	283	572	39	57	0.137809	0.0996503	0.121627	0.107147	0.0981475	0.0584158
Ccdc124	0.37715	0.3722	0.00495004	283	572	114	228	0.402827	0.398601	0.964502	0.940898	0.898644	0.987403
Cct4	2.03364	2.05918	-0.0255445	283	572	282	571	0.996466	0.998252	1	0.55269	0.439036	0.586277
0610009B22Rik	0.539616	0.524966	0.0146498	283	572	155	319	0.547703	0.557692	0.838803	0.826433	0.770081	0.924016
Cpt1c	0.177785	0.08677	0.0910151	283	572	57	61	0.201413	0.106643	0.00023754	0.000305949	0.000121697	6.74147e-07
Zfp655	0.584614	0.58363	0.000983761	283	572	179	347	0.632509	0.606643	0.511312	0.501599	0.8678	0.797337
Rhoa	1.62785	1.65778	-0.0299363	283	572	279	566	0.985866	0.98951	0.897774	0.737595	0.50915	0.743347
Zmiz1	1.51905	1.57192	-0.0528758	283	572	273	552	0.964664	0.965035	1	1	0.156196	0.446195
Ankrd26	0.30524	0.294225	0.0110158	283	572	99	183	0.349823	0.31993	0.425112	0.395726	0.614904	0.587242
Aldh16a1	0.603796	0.620177	-0.0163808	283	572	178	360	0.628975	0.629371	1	1	0.639999	0.925623
Hnrnpa0	1.51102	1.50281	0.00820365	283	572	274	558	0.968198	0.975524	0.690266	0.510036	0.712029	0.731009
Prrg2	0.294338	0.256351	0.0379876	283	572	98	167	0.34629	0.291958	0.124064	0.116123	0.147006	0.0865556
Hnrnph1	2.79435	2.88051	-0.086161	283	572	283	572	1	1	NA	1	0.00381398	0.0250543
Ift43	0.125462	0.099185	0.0262771	283	572	41	75	0.144876	0.131119	0.655109	0.596447	0.500553	0.659447
Id3	0.14115	0.0767372	0.064413	283	572	28	39	0.0989399	0.0681818	0.149977	0.136397	0.103675	0.0743627
Arid1a	1.45282	1.5541	-0.101277	283	572	269	553	0.95053	0.966783	0.330888	0.260445	0.0121833	0.0214279
Ctsd	1.36386	1.40543	-0.0415646	283	572	274	545	0.968198	0.952797	0.381995	0.366535	0.236416	0.298596
Rplp1	3.90933	3.88241	0.0269197	283	572	283	572	1	1	NA	1	0.215327	0.545982
Abhd8	0.660279	0.613341	0.0469389	283	572	180	348	0.636042	0.608392	0.478883	0.455105	0.277974	0.388056
Ift22	0.346522	0.327607	0.0189152	283	572	114	214	0.402827	0.374126	0.460874	0.454927	0.493656	0.559992
Fzd3	0.231945	0.176928	0.0550172	283	572	77	122	0.272085	0.213287	0.0674706	0.0588433	0.0461452	0.0187598
1700008O03Rik	0.163218	0.137905	0.0253127	283	572	56	94	0.19788	0.164336	0.26357	0.251513	0.250056	0.236873
Mid1ip1	0.419032	0.381462	0.0375692	283	572	132	235	0.466431	0.410839	0.141023	0.123953	0.221333	0.126089
Ap2s1	1.31493	1.23705	0.0778878	283	572	265	532	0.936396	0.93007	0.840205	0.774519	0.0545957	0.176047
Fgfrl1	0.0483853	0.0615046	-0.0131192	283	572	18	48	0.0636042	0.0839161	0.36229	0.341513	0.305857	0.340417
4930432K21Rik	0.154725	0.141141	0.0135843	283	572	50	82	0.176678	0.143357	0.242651	0.227439	0.264711	0.229383
Emc10	1.0599	1.00776	0.0521473	283	572	252	482	0.890459	0.842657	0.0746218	0.0611628	0.393752	0.113822
Clstn3	0.542093	0.484326	0.0577673	283	572	156	292	0.551237	0.51049	0.293778	0.275513	0.142994	0.166808
Fbxw9	0.108001	0.094429	0.0135715	283	572	38	73	0.134276	0.127622	0.869529	0.828924	0.711882	0.901354
Fnbp4	1.08893	1.17777	-0.0888375	283	572	249	520	0.879859	0.909091	0.223805	0.18553	0.0144308	0.0185351
Cers4	1.04358	0.945287	0.0982908	283	572	242	457	0.855124	0.798951	0.0565013	0.048297	0.0394405	0.0138357
Scrn3	0.145528	0.142196	0.00333237	283	572	51	98	0.180212	0.171329	0.820868	0.774058	0.75244	0.897261
Phax	1.03545	1.08708	-0.0516311	283	572	242	494	0.855124	0.863636	0.815438	0.753257	0.171444	0.393473
Tle1	0.342772	0.33802	0.00475192	283	572	98	213	0.34629	0.372378	0.502458	0.496705	0.735756	0.733325
1700109H08Rik	0.256727	0.230136	0.0265904	283	572	83	154	0.293286	0.269231	0.510354	0.465892	0.433294	0.524886
Relt	0.503824	0.501084	0.00273975	283	572	155	301	0.547703	0.526224	0.603357	0.560947	0.945189	0.866613
Snrpb2	1.001	1.05076	-0.0497613	283	572	243	501	0.858657	0.875874	0.550701	0.516761	0.180973	0.315123
Ubc	2.02152	2.01999	0.0015327	283	572	279	567	0.985866	0.991259	0.7106	0.488444	0.822031	0.767902
Prpf31	0.952404	0.896486	0.0559179	283	572	230	450	0.812721	0.786713	0.425516	0.417789	0.173552	0.262774
Sertad1	0.39684	0.307828	0.089012	283	572	126	207	0.44523	0.361888	0.0227765	0.0208755	0.00985594	0.00195231
Carhsp1	0.2503	0.190333	0.0599668	283	572	80	127	0.282686	0.222028	0.062377	0.061787	0.048663	0.0204666
Elk3	1.17765	1.24199	-0.064349	283	572	253	516	0.893993	0.902098	0.802615	0.718011	0.112981	0.284884
Herpud2	0.514514	0.500767	0.0137467	283	572	156	301	0.551237	0.526224	0.537145	0.512423	0.632662	0.689367
Rdh13	0.185361	0.17281	0.0125515	283	572	66	118	0.233216	0.206294	0.416241	0.377384	0.423813	0.453103
Nutf2	1.24598	1.22859	0.0173906	283	572	262	518	0.925795	0.905594	0.393043	0.369645	0.678795	0.597838
Arpc5	1.82095	1.75483	0.0661166	283	572	281	568	0.992933	0.993007	1	1	0.0273529	0.125794
Elavl2	0.0146957	0.0263625	-0.0116668	283	572	6	19	0.0212014	0.0332168	0.443904	0.393235	0.321068	0.387534
Pou2f2	0.788997	0.657938	0.131059	283	572	202	361	0.713781	0.631119	0.0202413	0.017544	0.00287049	0.000548737
Mgst1	0.749928	0.785306	-0.0353785	283	572	192	408	0.678445	0.713287	0.332803	0.302557	0.310484	0.316116
Nfib	0.017145	0.0261566	-0.00901158	283	572	7	19	0.024735	0.0332168	0.639751	0.672544	0.490739	0.695907
Ubqln4	0.713619	0.692804	0.0208153	283	572	191	395	0.674912	0.690559	0.699934	0.639684	0.538607	0.711661
Rps18	4.78063	4.7887	-0.00807473	283	572	283	572	1	1	NA	1	0.603647	0.908347
Rpl10	3.12163	3.10046	0.0211739	283	572	283	572	1	1	NA	1	0.339381	0.706127
Rps15a	4.21612	4.21149	0.00462304	283	572	283	572	1	1	NA	1	0.403203	0.769439
Ncaph2	1.37713	1.30257	0.0745516	283	572	266	532	0.939929	0.93007	0.690496	0.663231	0.0917757	0.231242
Hipk1	1.0965	1.06385	0.0326461	283	572	247	490	0.872792	0.856643	0.589991	0.598447	0.376795	0.561356
Gprc5b	0.700846	0.710486	-0.00963992	283	572	177	380	0.625442	0.664336	0.29517	0.285726	0.754937	0.546562
Man1a2	0.819848	0.825539	-0.00569156	283	572	215	429	0.759717	0.75	0.821325	0.800587	0.938865	0.966232
Acyp1	0.927785	0.903893	0.0238919	283	572	231	452	0.816254	0.79021	0.421794	0.41477	0.476555	0.518109
Cldn13	0.0608012	0.0506639	0.0101372	283	572	11	21	0.0388693	0.0367133	1	0.850402	0.870259	0.962839
Hdac5	0.41621	0.412306	0.00390436	283	572	132	259	0.466431	0.452797	0.761411	0.715836	0.821206	0.900164
Rala	0.318647	0.345877	-0.0272297	283	572	100	222	0.353357	0.388112	0.361787	0.330678	0.388048	0.391788
Vdac3	1.37533	1.35418	0.0211535	283	572	269	542	0.95053	0.947552	0.983271	1	0.529755	0.86633
Slc1a7	0.0513793	0.0773773	-0.025998	283	572	18	44	0.0636042	0.0769231	0.571028	0.575446	0.453041	0.611182
Vps72	0.98715	1.02123	-0.034079	283	572	247	487	0.872792	0.851399	0.459145	0.465574	0.299919	0.414536
Gabpa	0.52155	0.495284	0.0262657	283	572	157	306	0.55477	0.534965	0.635507	0.610007	0.545813	0.699115
Dynll1	1.5894	1.65328	-0.0638848	283	572	272	560	0.961131	0.979021	0.194673	0.175694	0.253509	0.183121
Pdcl	0.417411	0.397089	0.0203218	283	572	134	253	0.473498	0.442308	0.429985	0.422004	0.505342	0.542793
Tmem184b	0.310282	0.248816	0.0614663	283	572	104	171	0.367491	0.298951	0.0522319	0.0516519	0.0363387	0.0136607
Nf2	0.53855	0.483709	0.0548407	283	572	153	303	0.540636	0.52972	0.81947	0.771278	0.36515	0.638503
Zmat5	0.566642	0.572568	-0.00592599	283	572	168	341	0.59364	0.596154	1	0.941148	0.842413	0.976884
Ewsr1	2.11611	2.20633	-0.0902171	283	572	283	570	1	0.996503	0.807465	1	0.0131713	0.0701993
Ap1b1	1.10051	1.0015	0.099006	283	572	251	484	0.886926	0.846154	0.130918	0.116919	0.0133346	0.0116364
Gnat2	0.0526396	0.0634252	-0.0107856	283	572	18	47	0.0636042	0.0821678	0.408437	0.410802	0.346717	0.420016
Bcl2l13	0.474481	0.479315	-0.00483396	283	572	145	300	0.512367	0.524476	0.794287	0.771216	0.966887	0.964506
Dqx1	0.0426145	0.0539309	-0.0113165	283	572	12	23	0.0424028	0.0402098	1	0.856405	0.880405	0.966897
Lnpk	0.240038	0.25494	-0.0149025	283	572	81	170	0.286219	0.297203	0.800983	0.750363	0.658422	0.842418
Fam163b	0.0269421	0.0433276	-0.0163855	283	572	11	34	0.0388693	0.0594406	0.269211	0.254897	0.200921	0.20341
Pttg1ip	1.05756	0.99323	0.0643264	283	572	236	479	0.833922	0.837413	0.974803	0.921874	0.0906229	0.290929
Trpm2	0.0269421	0.0488837	-0.0219415	283	572	10	33	0.0353357	0.0576923	0.214497	0.185066	0.154584	0.130283
Ube2g2	0.703134	0.666752	0.0363818	283	572	197	386	0.696113	0.674825	0.58171	0.585013	0.263853	0.442772
Mpo	0.0189939	0.163356	-0.144362	283	572	6	97	0.0212014	0.16958	7.24904e-10	3.75686e-12	3.99203e-10	7.34114e-20
Met	0.123673	0.0983358	0.025337	283	572	40	66	0.141343	0.115385	0.330281	0.320876	0.258798	0.289685
Slc16a12	0.0195943	0.0243507	-0.00475645	283	572	8	16	0.0282686	0.027972	1	1	0.997128	0.999996
Elk1	0.16369	0.148552	0.0151379	283	572	59	105	0.208481	0.183566	0.43634	0.406502	0.421283	0.473447
Nav1	0.430306	0.31476	0.115546	283	572	130	194	0.459364	0.339161	0.000854729	0.00074614	0.00062751	7.29207e-06
Tnpo1	1.31133	1.40266	-0.0913255	283	572	269	545	0.95053	0.952797	1	0.866418	0.0088018	0.044812
Rnmt	1.015	1.08094	-0.0659414	283	572	239	502	0.844523	0.877622	0.21762	0.199589	0.120948	0.114034
Kcnq1	0.0371554	0.023733	0.0134225	283	572	14	19	0.04947	0.0332168	0.330888	0.260445	0.241858	0.237145
Srp14	1.48602	1.47396	0.0120593	283	572	272	554	0.961131	0.968531	0.717497	0.553845	0.627405	0.714789
Cdk9	1.12221	1.15682	-0.0346015	283	572	259	510	0.915194	0.891608	0.337976	0.333859	0.26956	0.306703
Tor2a	0.345321	0.343994	0.00132746	283	572	110	221	0.388693	0.386364	1	1	0.999324	1
Fpgs	0.286018	0.3132	-0.0271819	283	572	97	206	0.342756	0.36014	0.671497	0.64881	0.506475	0.69431
Mkl2	1.20076	1.04305	0.15771	283	572	253	492	0.893993	0.86014	0.199599	0.19268	0.000304725	0.000630759
Cbx5	1.37772	1.31453	0.063188	283	572	261	529	0.922261	0.924825	1	0.891572	0.178481	0.451613
Apobec3	1.90297	1.83764	0.0653369	283	572	281	566	0.992933	0.98951	0.911073	1	0.0515777	0.204488
Sardh	0.028791	0.0215153	0.00727575	283	572	9	15	0.0318021	0.0262238	0.806688	0.662874	0.636116	0.785791
Vav2	0.289212	0.242985	0.0462268	283	572	95	167	0.335689	0.291958	0.220047	0.207377	0.16575	0.150225
Tex15	0.0195943	0.0195946	-3.80133e-07	283	572	8	13	0.0282686	0.0227273	0.796538	0.642318	0.632245	0.772062
Ppp2cb	0.67824	0.673557	0.00468302	283	572	187	392	0.660777	0.685315	0.519319	0.484771	0.839347	0.772772
G0s2	0.0256975	0.0291762	-0.00347866	283	572	7	21	0.024735	0.0367133	0.470365	0.418846	0.36984	0.443796
Dmap1	0.506982	0.445064	0.0619181	283	572	156	288	0.551237	0.503497	0.214226	0.191449	0.0977294	0.0931522
Mcu	0.391945	0.402627	-0.010682	283	572	117	233	0.413428	0.407343	0.923224	0.882646	0.884991	0.974081
Bcr	0.686909	0.76414	-0.0772314	283	572	186	407	0.657244	0.711538	0.123148	0.114985	0.0853951	0.0552173
Fxyd5	1.98182	1.93673	0.0450873	283	572	282	565	0.996466	0.987762	0.386187	0.282243	0.257454	0.263184
Kcnd1	0.147005	0.134804	0.0122004	283	572	49	93	0.173145	0.162587	0.769752	0.697032	0.654545	0.814267
Tfcp2	0.24031	0.228237	0.0120724	283	572	82	152	0.289753	0.265734	0.509417	0.464164	0.504115	0.573858
Pou6f1	0.0667789	0.075955	-0.00917611	283	572	21	55	0.0742049	0.0961538	0.350538	0.309758	0.324846	0.331692
Ubp1	0.933821	0.855059	0.0787622	283	572	234	445	0.826855	0.777972	0.115557	0.105841	0.0926508	0.0551577
Nuak2	0.0902113	0.0998028	-0.0095915	283	572	31	70	0.109541	0.122378	0.663801	0.652852	0.569154	0.739435
Ick	0.580076	0.64631	-0.0662338	283	572	172	374	0.607774	0.653846	0.213518	0.198759	0.104327	0.101106
Sdhb	1.4679	1.46211	0.00578473	283	572	272	557	0.961131	0.973776	0.42273	0.396996	0.581416	0.569229
Cox4i2	0.386859	0.337008	0.0498508	283	572	114	207	0.402827	0.361888	0.276488	0.260564	0.179499	0.190006
Snap47	0.469682	0.345099	0.124583	283	572	138	226	0.487633	0.395105	0.0123713	0.0123917	0.00111273	0.000168106
Kdsr	0.810699	0.820728	-0.010029	283	572	211	433	0.745583	0.756993	0.779584	0.7363	0.964987	0.953346
Vps4b	1.10749	1.16284	-0.0553495	283	572	256	524	0.904594	0.916084	0.666879	0.60794	0.238348	0.424807
Rps25	3.7191	3.75668	-0.0375873	283	572	283	572	1	1	NA	1	0.0148999	0.077575
Nxf2	0.0195943	0.035348	-0.0157537	283	572	8	25	0.0282686	0.0437063	0.360675	0.346353	0.263071	0.309394
Taz	0.908334	0.829537	0.0787971	283	572	233	435	0.823322	0.76049	0.0451195	0.0429631	0.0360939	0.0115823
Kif19a	0.101025	0.155065	-0.0540405	283	572	34	101	0.120141	0.176573	0.0423774	0.0362598	0.0330157	0.00925131
Aldh3a2	0.330893	0.259406	0.0714877	283	572	109	172	0.385159	0.300699	0.0165423	0.0163739	0.0165996	0.00250339
Tmem115	0.263602	0.283469	-0.0198674	283	572	89	198	0.314488	0.346154	0.397699	0.397324	0.446307	0.484063
Hyal2	0.260736	0.253841	0.00689504	283	572	92	174	0.325088	0.304196	0.587493	0.53129	0.652057	0.713673
Ifrd2	0.426036	0.397622	0.0284143	283	572	128	238	0.452297	0.416084	0.350515	0.339808	0.422105	0.421967
Hyal1	0.16471	0.135129	0.0295813	283	572	57	100	0.201413	0.174825	0.394743	0.349212	0.291176	0.334118
Tusc2	0.187354	0.21282	-0.0254663	283	572	64	153	0.226148	0.267483	0.221178	0.210572	0.218156	0.187447
Nprl2	0.303892	0.32386	-0.0199688	283	572	100	213	0.353357	0.372378	0.639888	0.598329	0.474284	0.641214
Cacna2d2	0.0220435	0.0213094	0.000734167	283	572	9	17	0.0318021	0.0297203	1	0.835531	0.871482	0.959154
Rassf1	0.616387	0.597707	0.01868	283	572	178	355	0.628975	0.620629	0.871299	0.822433	0.639499	0.863895
Slc3a2	1.07671	1.09779	-0.0210834	283	572	239	487	0.844523	0.851399	0.870681	0.83917	0.816074	0.944094
Nxf1	1.50764	1.54833	-0.0406852	283	572	276	555	0.975265	0.97028	0.84516	0.826937	0.262804	0.549037
Stx5a	0.974974	0.973329	0.00164467	283	572	235	477	0.830389	0.833916	0.973927	0.922527	0.780402	0.956504
Tnfrsf13b	0.861942	0.791357	0.0705852	283	572	226	426	0.798587	0.744755	0.0978525	0.0878692	0.102746	0.0515276
Prox1	0.021027	0.0249448	-0.00391777	283	572	8	19	0.0282686	0.0332168	0.855939	0.836325	0.698287	0.898104
Raver1	0.498517	0.467259	0.0312583	283	572	147	293	0.519435	0.512238	0.900183	0.884425	0.398936	0.720396
2610507B11Rik	1.16784	1.15197	0.0158745	283	572	256	516	0.904594	0.902098	1	1	0.679766	0.94216
AI597479	0.384225	0.326595	0.0576302	283	572	121	215	0.427562	0.375874	0.167046	0.157591	0.10109	0.0818767
Tmem86a	0.13712	0.120587	0.0165325	283	572	47	86	0.166078	0.15035	0.619294	0.548927	0.54635	0.661079
Tex14	0.14872	0.166894	-0.0181737	283	572	45	89	0.159011	0.155594	0.97659	0.920494	0.939308	0.990393
Ifi35	0.930147	0.916307	0.0138396	283	572	225	456	0.795053	0.797203	1	0.928384	0.665581	0.915382
Rdm1	0.372652	0.349273	0.0233791	283	572	111	212	0.392226	0.370629	0.590595	0.549442	0.455274	0.596777
Nedd8	1.65368	1.61596	0.0377186	283	572	276	562	0.975265	0.982517	0.649438	0.449376	0.211266	0.318473
Gosr1	0.520501	0.570364	-0.049863	283	572	156	347	0.551237	0.606643	0.140141	0.139669	0.158758	0.106629
Mrpl52	1.47049	1.47108	-0.000585405	283	572	274	554	0.968198	0.968531	1	1	0.838024	0.98611
Kansl3	0.682995	0.678575	0.0044199	283	572	193	380	0.681979	0.664336	0.660615	0.643055	0.924113	0.903534
Uckl1os	0.0518511	0.0578692	-0.00601803	283	572	20	45	0.0706714	0.0786713	0.780842	0.784168	0.680272	0.868663
Faf1	1.0113	0.964242	0.0470623	283	572	238	471	0.840989	0.823427	0.585319	0.562919	0.254461	0.421591
Tsacc	0.366844	0.29729	0.0695541	283	572	121	195	0.427562	0.340909	0.0166275	0.0159249	0.0162365	0.0023944
Mettl16	0.455759	0.501359	-0.0455998	283	572	140	295	0.4947	0.515734	0.612674	0.610925	0.320778	0.515363
Pigyl	0.655836	0.620987	0.0348496	283	572	188	353	0.664311	0.617133	0.203637	0.200004	0.407596	0.285885
Rbm25	1.75017	1.74695	0.00321826	283	572	278	562	0.982332	0.982517	1	1	0.768234	0.970787
Psen2	0.610648	0.595276	0.015372	283	572	173	347	0.611307	0.606643	0.954524	0.940685	0.608966	0.892
Acaa1b	0.21739	0.18463	0.0327594	283	572	77	131	0.272085	0.229021	0.194859	0.175856	0.181775	0.142028
Fads1	0.978189	0.813741	0.164448	283	572	238	425	0.840989	0.743007	0.00166794	0.0012369	0.000162413	3.29869e-06
Lmbr1	0.263514	0.28394	-0.0204264	283	572	88	174	0.310954	0.304196	0.902195	0.874796	0.838704	0.960892
Tnfrsf22	0.122096	0.121912	0.000183732	283	572	44	85	0.155477	0.148601	0.870681	0.83917	0.812469	0.942942
Cars	0.319936	0.296072	0.0238638	283	572	103	192	0.363958	0.335664	0.457784	0.444707	0.426144	0.504723
Phlda2	0.114332	0.0934033	0.0209285	283	572	40	64	0.141343	0.111888	0.259006	0.222537	0.222948	0.19863
Kdelr3	0.0371554	0.0195946	0.0175608	283	572	14	15	0.04947	0.0262238	0.117288	0.106214	0.0773434	0.0476615
Apip	0.72065	0.678792	0.0418583	283	572	194	375	0.685512	0.655594	0.426331	0.397703	0.263647	0.341318
Pdhx	0.521978	0.440674	0.0813043	283	572	153	280	0.540636	0.48951	0.182081	0.167698	0.0432514	0.0429845
Vac14	0.410207	0.365289	0.0449177	283	572	127	235	0.448763	0.410839	0.325818	0.303661	0.206675	0.236504
Mcoln2	0.197984	0.24886	-0.0508758	283	572	62	167	0.219081	0.291958	0.0290823	0.0266008	0.0363911	0.00768641
Akt1s1	0.76283	0.767375	-0.00454538	283	572	197	421	0.696113	0.736014	0.252053	0.224256	0.873994	0.515407
Tbrg1	1.41893	1.42438	-0.00545255	283	572	271	549	0.957597	0.95979	1	0.856405	0.986353	0.987266
Adssl1	0.889531	0.874828	0.0147035	283	572	218	431	0.770318	0.753497	0.648202	0.611027	0.93496	0.891129
Brf1	0.640397	0.652543	-0.0121462	283	572	180	375	0.636042	0.655594	0.625853	0.594355	0.720865	0.791596
Vipr2	0.662629	0.569774	0.0928541	283	572	183	340	0.646643	0.594406	0.161438	0.15658	0.018684	0.0199939
Odc1	0.760335	0.779144	-0.0188094	283	572	196	405	0.69258	0.708042	0.699449	0.690971	0.784103	0.873842
Thg1l	0.280891	0.335838	-0.0549469	283	572	90	211	0.318021	0.368881	0.164782	0.148902	0.123566	0.0919124
Pabpc4	0.801474	0.789001	0.012473	283	572	211	416	0.745583	0.727273	0.625864	0.622089	0.676591	0.78513
Exoc3l2	0.170459	0.135383	0.0350768	283	572	48	73	0.169611	0.127622	0.120351	0.117465	0.101713	0.0648431
Zfp296	0.0922444	0.0985693	-0.00632489	283	572	33	69	0.116608	0.120629	0.953263	0.911075	0.836205	0.969076
Sugp1	0.796047	0.71264	0.0834068	283	572	205	400	0.724382	0.699301	0.497257	0.472719	0.0360367	0.0864107
Dhdh	0.273171	0.296807	-0.0236358	283	572	89	201	0.314488	0.351399	0.319243	0.318373	0.358555	0.361892
Zfp790	0.224782	0.236471	-0.0116899	283	572	79	159	0.279152	0.277972	1	1	0.953453	0.998899
Slc25a41	0.0610479	0.0261566	0.0348914	283	572	22	20	0.0777385	0.034965	0.0106169	0.0106922	0.0061295	0.000696854
Fuz	0.392258	0.41864	-0.026382	283	572	126	259	0.44523	0.452797	0.891622	0.883887	0.530339	0.823922
Sptbn4	0.084108	0.0723196	0.0117884	283	572	30	53	0.106007	0.0926573	0.618695	0.540997	0.530832	0.645477
Pgam1	1.06881	1.12215	-0.0533386	283	572	246	482	0.869258	0.842657	0.353917	0.357738	0.132593	0.192031
Evi5	0.758275	0.679655	0.0786202	283	572	199	375	0.70318	0.655594	0.187981	0.188389	0.0442183	0.0482144
Evi5l	0.237817	0.218129	0.0196874	283	572	83	153	0.293286	0.267483	0.475872	0.464461	0.43672	0.526438
Snapc2	0.32585	0.307675	0.0181751	283	572	106	199	0.374558	0.347902	0.490312	0.44903	0.497701	0.558354
Git1	0.394206	0.376147	0.0180588	283	572	128	239	0.452297	0.417832	0.376333	0.34098	0.529452	0.489576
Gltp	0.93349	0.898861	0.0346288	283	572	222	453	0.784452	0.791958	0.869579	0.789968	0.215997	0.472349
Bnip2	0.9844	0.949224	0.0351769	283	572	243	478	0.858657	0.835664	0.44112	0.424436	0.384827	0.459289
Ccnt1	0.994752	0.958537	0.0362145	283	572	243	477	0.858657	0.833916	0.404311	0.371257	0.417665	0.444085
Brms1l	0.404136	0.308585	0.0955506	283	572	121	202	0.427562	0.353147	0.041653	0.0361255	0.0091219	0.00297168
Med15	0.957052	1.01197	-0.0549138	283	572	237	493	0.837456	0.861888	0.396061	0.355394	0.207466	0.265976
Dhdds	0.646212	0.59657	0.0496411	283	572	184	348	0.650177	0.608392	0.266601	0.260948	0.182047	0.192248
Crybg2	0.0518511	0.0384804	0.0133707	283	572	19	28	0.0671378	0.048951	0.347988	0.269079	0.274748	0.266488
Ubxn11	0.196407	0.18765	0.00875668	283	572	67	129	0.236749	0.225524	0.778724	0.729866	0.733853	0.87002
Tjap1	0.318419	0.309161	0.00925827	283	572	104	204	0.367491	0.356643	0.814034	0.762519	0.727736	0.881725
Rpl15	4.08223	4.07137	0.0108565	283	572	283	572	1	1	NA	1	0.755251	0.967254
Tmem167	0.876173	0.860126	0.0160468	283	572	224	435	0.791519	0.76049	0.352736	0.341867	0.842592	0.646568
Mplkip	0.830197	0.852737	-0.0225409	283	572	217	458	0.766784	0.800699	0.291185	0.284722	0.874214	0.595057
Kif11	0.308927	0.267071	0.0418557	283	572	62	119	0.219081	0.208042	0.777269	0.722457	0.601077	0.796475
Rpa3	0.789177	0.75837	0.0308064	283	572	201	407	0.710247	0.711538	1	1	0.673108	0.939558
Mlkl	0.498818	0.463682	0.0351356	283	572	148	290	0.522968	0.506993	0.713573	0.663505	0.415966	0.631304
Tnpo3	1.46269	1.45949	0.00320275	283	572	272	548	0.961131	0.958042	0.975188	1	0.999882	1
Ttll5	0.40843	0.350352	0.0580783	283	572	123	217	0.434629	0.379371	0.139056	0.137475	0.117853	0.0829963
Zfp715	0.285189	0.275244	0.0099455	283	572	91	180	0.321555	0.314685	0.900486	0.875929	0.766267	0.938798
Cdh23	0.405168	0.174754	0.230414	283	572	118	109	0.416961	0.190559	3.12177e-12	4.97746e-12	3.92955e-13	1.08732e-22
Rps5	4.19648	4.20383	-0.0073414	283	572	283	572	1	1	NA	1	0.656497	0.932775
Podnl1	0.0273583	0.0238261	0.00353225	283	572	10	16	0.0353357	0.027972	0.705098	0.533541	0.562399	0.661268
Adgrl1	0.35549	0.390569	-0.0350784	283	572	105	241	0.371025	0.421329	0.181496	0.160548	0.251614	0.170028
Etv5	0.327616	0.322421	0.0051947	283	572	102	202	0.360424	0.353147	0.89398	0.879351	0.788041	0.947128
Gfod2	0.249835	0.240064	0.00977063	283	572	81	150	0.286219	0.262238	0.508439	0.462392	0.499273	0.569287
Enkd1	0.117381	0.0971515	0.0202299	283	572	44	70	0.155477	0.122378	0.21762	0.199589	0.200366	0.168725
Atp6v0d1	0.496852	0.498807	-0.0019544	283	572	157	310	0.55477	0.541958	0.778625	0.770372	0.950615	0.960467
Ptprs	0.921551	1.04261	-0.121062	283	572	232	492	0.819788	0.86014	0.149704	0.130726	0.00436925	0.00483659
Slc41a1	0.426092	0.405083	0.0210092	283	572	135	251	0.477032	0.438811	0.325225	0.306968	0.467263	0.421967
Igf2bp1	0.410939	0.268094	0.142845	283	572	122	171	0.431095	0.298951	0.000173679	0.000169939	4.27669e-05	1.43464e-07
B4galnt2	0.0610109	0.0421158	0.0188951	283	572	18	31	0.0636042	0.0541958	0.688696	0.639336	0.546579	0.716857
Zfp651	0.0234763	0.0239389	-0.0004626	283	572	9	18	0.0318021	0.0314685	1	1	0.982948	0.999854
Nelfb	0.914954	0.921441	-0.0064871	283	572	228	472	0.805654	0.825175	0.546583	0.509467	0.965753	0.840977
Tmem175	0.637375	0.56466	0.0727153	283	572	178	338	0.628975	0.590909	0.319024	0.298862	0.0978887	0.132576
Tango2	0.321229	0.297114	0.0241143	283	572	102	190	0.360424	0.332168	0.457338	0.443602	0.344563	0.439946
Ndufs2	1.19097	1.17911	0.0118561	283	572	265	518	0.936396	0.905594	0.162926	0.149988	0.895962	0.404099
Snx31	0.0445033	0.0599774	-0.0154741	283	572	17	40	0.0600707	0.0699301	0.690496	0.663231	0.576607	0.75002
Atraid	0.88608	0.831202	0.0548775	283	572	224	440	0.791519	0.769231	0.516298	0.4861	0.115266	0.217503
Cad	0.445918	0.446357	-0.000439216	283	572	139	267	0.491166	0.466783	0.549118	0.513191	0.840683	0.794112
Sh3bp5l	0.275528	0.303186	-0.027658	283	572	97	207	0.342756	0.361888	0.635476	0.595945	0.410284	0.588897
Atad1	0.767655	0.826362	-0.0587064	283	572	205	446	0.724382	0.77972	0.0889015	0.0879614	0.177665	0.0806187
Pten	1.1378	1.28624	-0.148441	283	572	253	526	0.893993	0.91958	0.267226	0.250183	0.0004066	0.0010369
Pea15a	0.502804	0.394955	0.10785	283	572	143	243	0.5053	0.424825	0.0313885	0.0285135	0.00562358	0.00156149
Timm23	1.11959	1.11078	0.00880769	283	572	250	500	0.883392	0.874126	0.781199	0.740697	0.924157	0.943979
Tnfaip8l2	0.0881742	0.146406	-0.0582314	283	572	36	96	0.127208	0.167832	0.14805	0.131956	0.0739437	0.0549312
Trnt1	0.474765	0.549762	-0.074997	283	572	145	330	0.512367	0.576923	0.0864429	0.0793956	0.0452243	0.0238037
Ehmt2	0.884915	0.82868	0.056235	283	572	223	447	0.787986	0.781469	0.896935	0.860217	0.144304	0.383123
Elof1	0.838097	0.724577	0.11352	283	572	222	407	0.784452	0.711538	0.0283277	0.0259599	0.00460845	0.00120007
Med16	0.407433	0.463561	-0.0561279	283	572	125	285	0.441696	0.498252	0.137559	0.126914	0.134984	0.0868019
St3gal1	0.670369	0.548217	0.122152	283	572	179	337	0.632509	0.589161	0.252194	0.235075	0.00475621	0.00871664
Tmem259	0.417459	0.363	0.0544586	283	572	130	239	0.459364	0.417832	0.279957	0.271177	0.152412	0.173017
Rnf170	0.295359	0.267539	0.0278193	283	572	96	178	0.339223	0.311189	0.454022	0.4363	0.383896	0.466774
Clip3	0.487804	0.291382	0.196422	283	572	139	181	0.491166	0.316434	9.92714e-07	9.67136e-07	6.5511e-08	1.98881e-12
Dedd	0.346277	0.367045	-0.0207681	283	572	117	244	0.413428	0.426573	0.769788	0.768574	0.650745	0.846674
Mcemp1	0.0230044	0.0307703	-0.00776586	283	572	6	21	0.0212014	0.0367133	0.311195	0.299137	0.227405	0.250868
Nit1	0.505221	0.478745	0.0264767	283	572	152	292	0.537102	0.51049	0.509134	0.468097	0.519303	0.586889
Prdm15	0.250939	0.267724	-0.0167844	283	572	80	180	0.282686	0.314685	0.379862	0.344603	0.465214	0.453788
Rnf168	0.500979	0.401631	0.0993482	283	572	149	257	0.526502	0.449301	0.0399325	0.0350305	0.0124949	0.00382288
Tctex1d2	0.426428	0.473189	-0.0467613	283	572	120	274	0.424028	0.479021	0.148421	0.144807	0.229023	0.146131
Chp1	0.741238	0.643741	0.0974967	283	572	198	382	0.699647	0.667832	0.390133	0.392157	0.00935517	0.0242425
Klhl3	0.807141	0.719725	0.0874164	283	572	192	364	0.678445	0.636364	0.255117	0.253022	0.0668154	0.0858829
Tvp23b	0.525736	0.574141	-0.048405	283	572	157	342	0.55477	0.597902	0.258391	0.238713	0.258327	0.233468
Dnajc7	1.41127	1.42547	-0.0142004	283	572	274	557	0.968198	0.973776	0.806688	0.662874	0.713264	0.82697
Zfp385c	0.0347062	0.0329244	0.00178176	283	572	13	26	0.0459364	0.0454545	1	1	0.966552	0.999434
Cacybp	1.25874	1.26191	-0.00316938	283	572	267	530	0.943463	0.926573	0.435594	0.389146	0.887188	0.712415
Cluap1	0.66118	0.654915	0.00626484	283	572	184	368	0.650177	0.643357	0.904311	0.879347	0.976632	0.989526
Zswim7	0.428	0.349019	0.0789811	283	572	127	212	0.448763	0.370629	0.0337104	0.0312097	0.0233525	0.00599391
Pigl	0.311011	0.263055	0.0479565	283	572	105	171	0.371025	0.298951	0.0410168	0.0360555	0.0783428	0.0194038
Ndufa2	1.56513	1.57649	-0.011359	283	572	272	558	0.961131	0.975524	0.337126	0.281099	0.841985	0.577748
Pam16	0.674622	0.677658	-0.0030353	283	572	187	398	0.660777	0.695804	0.337724	0.310112	0.99193	0.670257
Glis2	0.275576	0.254734	0.0208419	283	572	91	172	0.321555	0.300699	0.587083	0.530041	0.532067	0.638991
Cox6c	2.06647	2.13539	-0.0689215	283	572	282	570	0.996466	0.996503	1	1	0.0457885	0.186988
Bicc1	0.021027	0.0274614	-0.00643444	283	572	8	19	0.0282686	0.0332168	0.855939	0.836325	0.68969	0.894192
Ube2z	0.736535	0.722991	0.0135436	283	572	201	389	0.710247	0.68007	0.412625	0.388081	0.695196	0.623248
Tmem87b	0.324234	0.303965	0.0202689	283	572	106	204	0.374558	0.356643	0.661989	0.650229	0.484792	0.679144
Anapc1	1.26691	1.20395	0.0629669	283	572	255	520	0.90106	0.909091	0.798985	0.709312	0.0551693	0.165952
Mertk	0.0336896	0.028992	0.00469763	283	572	11	21	0.0388693	0.0367133	1	0.850402	0.864265	0.961287
Tsg101	1.01053	0.994625	0.0159065	283	572	241	489	0.85159	0.854895	0.979366	0.91822	0.682291	0.919452
Hps5	0.371043	0.33897	0.0320723	283	572	124	217	0.438163	0.379371	0.114594	0.10295	0.220999	0.108825
Map3k4	0.395279	0.436691	-0.0414114	283	572	127	276	0.448763	0.482517	0.391098	0.382449	0.2376	0.308806
Piezo1	0.469498	0.375387	0.0941104	283	572	144	245	0.508834	0.428322	0.03142	0.028612	0.00680224	0.00185759
Rnf166	0.559021	0.607823	-0.0488023	283	572	155	353	0.547703	0.617133	0.061281	0.0545936	0.192223	0.0583152
Ankrd28	0.850539	0.892304	-0.041765	283	572	216	442	0.763251	0.772727	0.823259	0.795807	0.324265	0.607609
Ankrd52	0.558873	0.501082	0.0577907	283	572	174	302	0.614841	0.527972	0.0196501	0.0191636	0.0804826	0.0115281
Pkd2l2	0.1512	0.132462	0.0187373	283	572	55	89	0.194346	0.155594	0.18428	0.17389	0.199407	0.151243
Srp19	0.841078	0.86311	-0.0220324	283	572	222	443	0.784452	0.774476	0.808165	0.793324	0.645674	0.854902
Clec4f	0.0557332	0.0596626	-0.00392947	283	572	19	29	0.0671378	0.0506993	0.409516	0.345132	0.352957	0.37827
Wdfy2	0.428601	0.456228	-0.027627	283	572	131	280	0.462898	0.48951	0.509134	0.468097	0.481453	0.561169
Rbsn	0.314677	0.337764	-0.0230873	283	572	104	216	0.367491	0.377622	0.831349	0.821829	0.568893	0.822991
Mrps25	0.696882	0.736086	-0.0392043	283	572	197	405	0.696113	0.708042	0.779488	0.750283	0.34033	0.603925
Dguok	0.857513	0.790696	0.0668168	283	572	216	420	0.763251	0.734266	0.406289	0.405179	0.134955	0.213597
Camta1	0.863076	0.848919	0.0141572	283	572	220	438	0.777385	0.765734	0.768445	0.730572	0.77844	0.889679
Csf1	0.111466	0.0885561	0.0229102	283	572	38	61	0.134276	0.106643	0.282511	0.256296	0.234973	0.229431
Strip1	0.47412	0.497127	-0.023007	283	572	144	310	0.508834	0.541958	0.400631	0.382493	0.452427	0.476611
Slc25a11	1.27601	1.14977	0.126238	283	572	268	507	0.946996	0.886364	0.00614446	0.00390957	0.00345581	0.000164994
Cmc2	0.323218	0.271112	0.0521062	283	572	96	167	0.339223	0.291958	0.183368	0.180624	0.142376	0.119855
Chfr	0.367637	0.371986	-0.00434936	283	572	120	244	0.424028	0.426573	1	1	0.960988	0.999229
Hoxa2	0.0616483	0.0580751	0.00357319	283	572	23	44	0.0812721	0.0769231	0.93031	0.892512	0.824944	0.961686
Tex261	0.752055	0.728044	0.0240113	283	572	205	397	0.724382	0.694056	0.403966	0.38177	0.443135	0.46977
Fam120b	0.561244	0.483323	0.0779211	283	572	165	291	0.583039	0.508741	0.048116	0.0417046	0.053885	0.0159511
Tbp	0.577226	0.584777	-0.00755024	283	572	174	352	0.614841	0.615385	1	1	0.983788	0.999868
Psmb1	2.25711	2.34052	-0.0834169	283	572	282	571	0.996466	0.998252	1	0.55269	0.00705109	0.0255162
Pdcd2	0.493975	0.554064	-0.0600892	283	572	155	338	0.547703	0.590909	0.258619	0.239755	0.126178	0.136079
Nol3	0.0563335	0.110071	-0.0537379	283	572	22	77	0.0777385	0.134615	0.0196853	0.0166845	0.0114587	0.00182815
Fhod1	0.340591	0.334165	0.00642582	283	572	111	208	0.392226	0.363636	0.460351	0.452476	0.658556	0.658754
Slc9a5	0.0347062	0.0166681	0.018038	283	572	13	12	0.0459364	0.020979	0.0683645	0.0516991	0.0424707	0.0156361
Elmo3	0.330794	0.217969	0.112825	283	572	106	143	0.374558	0.25	0.000222183	0.000225037	0.000215904	8.66775e-07
4931428F04Rik	0.230241	0.234043	-0.00380211	283	572	78	157	0.275618	0.274476	1	1	0.935833	0.997896
Tppp3	0.0234763	0.0342293	-0.010753	283	572	9	21	0.0318021	0.0367133	0.865191	0.844279	0.698187	0.90102
Msh3	0.596325	0.478335	0.11799	283	572	167	282	0.590106	0.493007	0.00924877	0.0087507	0.00210308	0.000219055
Adamts13	0.0347062	0.0358509	-0.00114477	283	572	13	29	0.0459364	0.0506993	0.892534	0.867074	0.775682	0.939346
Tmem208	0.790904	0.871819	-0.0809153	283	572	205	450	0.724382	0.786713	0.0523558	0.0482866	0.0553975	0.0185209
E2f4	0.637359	0.643763	-0.00640451	283	572	178	368	0.628975	0.643357	0.73667	0.705494	0.836863	0.901515
Surf4	0.81041	0.757397	0.0530127	283	572	217	420	0.766784	0.734266	0.345555	0.318109	0.190201	0.230222
Surf2	0.474849	0.430269	0.0445797	283	572	155	277	0.547703	0.484266	0.0942931	0.0817811	0.161432	0.0703326
Dnajb9	0.49293	0.395218	0.0977124	283	572	152	243	0.537102	0.424825	0.00247912	0.00219314	0.00429925	0.000118537
Naf1	0.194502	0.255833	-0.0613312	283	572	65	169	0.229682	0.295455	0.0513727	0.0502769	0.0354859	0.0130755
Yes1	0.222933	0.18376	0.0391732	283	572	80	131	0.282686	0.229021	0.10344	0.0921752	0.094547	0.0500472
Ppp1cb	1.00257	1.13178	-0.129203	283	572	236	507	0.833922	0.886364	0.0422577	0.0403115	0.00423138	0.00165053
Gorasp2	0.631387	0.582282	0.0491057	283	572	181	355	0.639576	0.620629	0.642711	0.599802	0.199153	0.373269
Tsen15	0.568818	0.581769	-0.0129514	283	572	168	349	0.59364	0.61014	0.696504	0.656099	0.770868	0.850537
Efr3a	1.02352	0.959395	0.0641263	283	572	240	466	0.848057	0.814685	0.264992	0.250713	0.188032	0.191141
Trappc2l	0.723988	0.535789	0.188199	283	572	198	310	0.699647	0.541958	1.39573e-05	8.85786e-06	9.91428e-06	2.12134e-09
Acsf3	0.19128	0.139657	0.0516226	283	572	64	103	0.226148	0.18007	0.131656	0.119332	0.0720574	0.0494954
Ddx19a	0.645567	0.686527	-0.0409592	283	572	182	388	0.64311	0.678322	0.341751	0.316784	0.280602	0.304036
Galns	0.21679	0.183163	0.033626	283	572	76	128	0.268551	0.223776	0.173767	0.148518	0.159758	0.112493
Gata2	1.41395	1.39968	0.0142699	283	572	263	538	0.929329	0.940559	0.627036	0.551278	0.619954	0.708697
C8g	0.129028	0.120587	0.00844001	283	572	45	85	0.159011	0.148601	0.765942	0.686751	0.679765	0.822456
Rabl6	0.645928	0.688848	-0.04292	283	572	188	382	0.664311	0.667832	0.979501	0.938623	0.278956	0.612703
Edf1	1.24881	1.10563	0.143183	283	572	261	492	0.922261	0.86014	0.0115715	0.00960202	0.00240553	0.000269686
Npdc1	0.0277745	0.0154563	0.0123182	283	572	9	11	0.0318021	0.0192308	0.365978	0.335376	0.249032	0.290871
Fbxw5	0.444273	0.486241	-0.0419685	283	572	135	298	0.477032	0.520979	0.255615	0.244999	0.294233	0.261666
Slc25a13	0.808639	0.763909	0.0447296	283	572	208	414	0.734982	0.723776	0.791248	0.744799	0.260893	0.512652
Ube2i	1.70228	1.8616	-0.159316	283	572	276	567	0.975265	0.991259	0.118321	0.0705146	9.59537e-06	1.02887e-05
Tsr3	0.465468	0.507119	-0.0416513	283	572	145	312	0.512367	0.545455	0.400987	0.382288	0.306323	0.368255
Unkl	0.386715	0.496205	-0.10949	283	572	122	306	0.431095	0.534965	0.0053404	0.00459744	0.00170065	9.97582e-05
Lrrk1	0.690035	0.676593	0.0134414	283	572	182	383	0.64311	0.66958	0.488569	0.443842	0.744368	0.696282
Aldh1a3	0.0259256	0.0256365	0.000289103	283	572	10	11	0.0353357	0.0192308	0.231348	0.163476	0.157764	0.120126
Actn1	0.22603	0.184927	0.0411027	283	572	77	131	0.272085	0.229021	0.194859	0.175856	0.131519	0.110246
Sirt2	0.468277	0.447901	0.0203764	283	572	145	279	0.512367	0.487762	0.545535	0.513594	0.523805	0.622239
Hnrnpl	1.83464	1.89169	-0.0570571	283	572	275	565	0.971731	0.987762	0.160513	0.102656	0.308961	0.141168
Nolc1	0.873516	0.902917	-0.0294005	283	572	220	442	0.777385	0.772727	0.947072	0.930797	0.40643	0.746037
Casd1	0.851768	0.807358	0.0444101	283	572	219	430	0.773852	0.751748	0.531182	0.497625	0.209833	0.340336
Cnksr3	0.548348	0.499294	0.049054	283	572	158	310	0.558304	0.541958	0.704796	0.662002	0.233713	0.443446
Mtmr1	0.614255	0.647486	-0.0332313	283	572	180	361	0.636042	0.631119	0.948051	0.93993	0.440292	0.778964
Hmgb3	1.13898	1.33559	-0.196614	283	572	240	518	0.848057	0.905594	0.0172291	0.0158314	3.83222e-05	9.29167e-06
Cyp2j9	0.38016	0.381025	-0.000865637	283	572	118	229	0.416961	0.40035	0.695454	0.657454	0.864949	0.889655
Abca1	0.845837	0.726387	0.11945	283	572	204	376	0.720848	0.657343	0.0729877	0.0624377	0.00785989	0.00423008
Nipsnap3b	0.538178	0.560823	-0.0226444	283	572	157	333	0.55477	0.582168	0.491021	0.462993	0.625334	0.648396
Lage3	1.03909	0.959174	0.0799198	283	572	240	473	0.848057	0.826923	0.494148	0.4944	0.0361791	0.0898584
Ubl4a	0.622452	0.623886	-0.00143472	283	572	176	363	0.621908	0.634615	0.77415	0.763358	0.922691	0.951208
Gdi1	1.56495	1.42524	0.139708	283	572	274	534	0.968198	0.933566	0.0534507	0.0383113	0.00145642	0.000602267
Sash1	0.58167	0.523391	0.0582789	283	572	167	316	0.590106	0.552448	0.331108	0.305583	0.155278	0.192083
Gadd45b	0.021027	0.0277802	-0.00675319	283	572	7	20	0.024735	0.034965	0.55042	0.534686	0.424273	0.563378
Slamf1	0.695384	0.481795	0.213589	283	572	174	269	0.614841	0.47028	9.30149e-05	8.31497e-05	3.24506e-06	6.21496e-09
Zdhhc12	0.311299	0.262938	0.0483609	283	572	100	182	0.353357	0.318182	0.341013	0.315517	0.176384	0.216411
Endog	0.168592	0.114435	0.0541569	283	572	54	84	0.190813	0.146853	0.122266	0.11386	0.067992	0.0453744
Cybb	0.0462527	0.0361353	0.0101174	283	572	12	17	0.0424028	0.0297203	0.44529	0.324138	0.338695	0.352323
Golga7	1.09336	1.15718	-0.0638179	283	572	242	521	0.855124	0.910839	0.018438	0.0185281	0.213919	0.0258843
Xk	0.409816	0.358454	0.0513617	283	572	123	223	0.434629	0.38986	0.237605	0.236164	0.200688	0.191915
Pcolce2	0.051206	0.0508974	0.00030864	283	572	11	28	0.0388693	0.048951	0.623634	0.602721	0.522794	0.678996
Cd48	0.0963544	0.292142	-0.195788	283	572	34	163	0.120141	0.284965	1.16135e-07	2.63317e-08	1.08351e-08	1.04972e-14
Clpx	0.771143	0.745386	0.0257567	283	572	207	414	0.731449	0.723776	0.876597	0.870564	0.616539	0.87072
Trabd	0.460297	0.497723	-0.0374264	283	572	148	305	0.522968	0.533217	0.833877	0.827133	0.386118	0.683901
Dennd6b	0.200289	0.200754	-0.000465395	283	572	70	140	0.24735	0.244755	1	0.932908	0.952983	0.993603
Cd83	0.017145	0.0275328	-0.0103878	283	572	6	13	0.0212014	0.0227273	1	1	0.877261	0.992139
Ager	0.0596152	0.060273	-0.000657829	283	572	22	42	0.0777385	0.0734266	0.930374	0.89025	0.83262	0.96319
Atf6b	0.330937	0.328408	0.00252867	283	572	107	223	0.378092	0.38986	0.796424	0.765541	0.958777	0.960981
Egfl8	0.0792095	0.0558574	0.023352	283	572	29	41	0.102473	0.0716783	0.157663	0.144358	0.124535	0.090223
Notch4	0.0479691	0.0741274	-0.0261583	283	572	19	53	0.0671378	0.0926573	0.256965	0.239458	0.18791	0.184539
Ppt2	0.641389	0.573552	0.0678373	283	572	176	355	0.621908	0.620629	1	1	0.0920931	0.311731
Rnf5	0.771051	0.685692	0.0853586	283	572	204	389	0.720848	0.68007	0.255008	0.237589	0.0517554	0.066382
Cacfd1	0.365748	0.398784	-0.0330362	283	572	111	244	0.392226	0.426573	0.375961	0.376209	0.345251	0.394997
Hivep2	0.567616	0.541551	0.026065	283	572	149	304	0.526502	0.531469	0.948875	0.941971	0.660787	0.917545
Arnt	0.777065	0.77031	0.00675591	283	572	200	418	0.706714	0.730769	0.510354	0.465892	0.753359	0.718469
Itga2	0.0571659	0.11338	-0.0562144	283	572	21	77	0.0742049	0.134615	0.0125872	0.00863916	0.00821052	0.000748601
Mocs2	0.759543	0.81128	-0.051737	283	572	204	429	0.720848	0.75	0.40541	0.363099	0.235842	0.296095
Nat9	0.365187	0.336206	0.0289813	283	572	115	210	0.40636	0.367133	0.299693	0.29462	0.38582	0.360841
Lpl	0.0606317	0.0490698	0.0115619	283	572	21	28	0.0742049	0.048951	0.180685	0.15894	0.152858	0.114612
Atp6v0e	1.51376	1.32233	0.191431	283	572	275	546	0.971731	0.954545	0.305747	0.267474	1.51269e-06	6.36052e-06
Zfp318	0.346838	0.340331	0.00650692	283	572	106	214	0.374558	0.374126	1	1	0.887102	0.993373
Ttbk1	0.0758721	0.0717949	0.00407719	283	572	28	55	0.0989399	0.0961538	0.994617	0.902692	0.897085	0.98064
Srf	0.418883	0.434281	-0.0153975	283	572	134	262	0.473498	0.458042	0.723615	0.715627	0.882726	0.921867
Gata3	0.327992	0.298801	0.0291904	283	572	103	191	0.363958	0.333916	0.427346	0.400478	0.325803	0.396201
Lama5	0.184993	0.0909084	0.0940843	283	572	61	64	0.215548	0.111888	8.34645e-05	8.48493e-05	3.76512e-05	6.56883e-08
Hspa8	3.2762	3.2845	-0.00829832	283	572	283	572	1	1	NA	1	0.467124	0.822681
Serac1	0.0828634	0.079747	0.00311638	283	572	29	58	0.102473	0.101399	1	1	0.936452	0.997937
Pdzd11	0.625373	0.612822	0.012551	283	572	173	352	0.611307	0.615385	0.967618	0.940532	0.656895	0.915341
Psma2	1.97579	2.04548	-0.0696824	283	572	283	569	1	0.994755	0.544574	0.554788	0.0198385	0.0606361
Mrpl32	0.74479	0.796087	-0.0512968	283	572	212	424	0.749117	0.741259	0.869375	0.867808	0.241729	0.537384
Setdb1	0.537934	0.588741	-0.0508077	283	572	164	347	0.579505	0.606643	0.49184	0.459256	0.213586	0.325844
Anxa9	0.0971429	0.0942033	0.00293963	283	572	36	67	0.127208	0.117133	0.753312	0.657076	0.69888	0.816595
Prune1	0.272751	0.344939	-0.0721879	283	572	92	217	0.325088	0.379371	0.139114	0.130473	0.058424	0.044796
Cers2	1.24506	1.18733	0.0577284	283	572	261	520	0.922261	0.909091	0.606354	0.605519	0.112739	0.251514
Capza2	1.80425	1.88446	-0.0802026	283	572	280	570	0.989399	0.996503	0.420564	0.339077	0.0515083	0.0881566
Plekho1	0.266191	0.283182	-0.0169906	283	572	93	175	0.328622	0.305944	0.552299	0.531037	0.962382	0.854119
Vps45	0.483089	0.400497	0.0825922	283	572	144	254	0.508834	0.444056	0.0865181	0.0804811	0.0259957	0.0149999
Prpf3	0.624213	0.645885	-0.0216723	283	572	176	365	0.621908	0.638112	0.698657	0.651665	0.602384	0.759623
Anp32e	1.18028	1.25491	-0.0746318	283	572	249	527	0.879859	0.921329	0.0650432	0.0592799	0.102986	0.0372322
Aph1a	0.526988	0.565152	-0.0381639	283	572	161	350	0.568905	0.611888	0.257632	0.236334	0.268929	0.238708
Tab2	1.7017	1.70396	-0.00226372	283	572	278	561	0.982332	0.980769	1	1	0.840599	0.986561
Ppil4	0.82888	0.778299	0.0505809	283	572	217	427	0.766784	0.746503	0.573451	0.555558	0.170924	0.31852
Cnih1	0.860013	0.825862	0.0341519	283	572	217	434	0.766784	0.758741	0.861551	0.864645	0.364761	0.679332
Eps8	0.40382	0.30567	0.0981503	283	572	114	187	0.402827	0.326923	0.0348008	0.0330716	0.0155918	0.00441914
Med22	0.483585	0.479955	0.00363037	283	572	153	292	0.540636	0.51049	0.448707	0.424108	0.765188	0.68974
Abo	0.0532839	0.0604711	-0.00718726	283	572	17	42	0.0600707	0.0734266	0.560783	0.566609	0.488042	0.63199
Surf1	0.744075	0.753334	-0.00925896	283	572	198	402	0.699647	0.702797	0.98777	0.936792	0.880583	0.983692
Med28	1.18386	1.11442	0.0694435	283	572	266	518	0.939929	0.905594	0.114018	0.113259	0.0766513	0.0498885
Qdpr	1.14946	1.09615	0.0533134	283	572	258	492	0.911661	0.86014	0.0404444	0.035064	0.338185	0.0644459
Gnrh1	0.0161284	0.0118209	0.00430751	283	572	6	8	0.0212014	0.013986	0.619916	0.567509	0.438661	0.595108
Sqstm1	0.899562	0.907297	-0.00773527	283	572	226	468	0.798587	0.818182	0.550702	0.515614	0.930079	0.831984
Nfe2l2	0.952144	0.882085	0.0700592	283	572	227	442	0.80212	0.772727	0.372288	0.378434	0.15614	0.226233
Rxra	0.22964	0.225103	0.00453735	283	572	77	156	0.272085	0.272727	1	1	0.920841	0.996781
Adamtsl4	0.0861411	0.0517904	0.0343507	283	572	33	36	0.116608	0.0629371	0.00994091	0.0106872	0.00806352	0.000892711
Cd5l	0.0495461	0.0720768	-0.0225307	283	572	16	34	0.0565371	0.0594406	0.987717	1	0.821357	0.982998
Prpsap1	0.624281	0.601511	0.0227701	283	572	184	347	0.650177	0.606643	0.246115	0.2311	0.55329	0.390855
Ncapg	0.235761	0.207448	0.0283131	283	572	61	110	0.215548	0.192308	0.478578	0.467399	0.405736	0.504941
Lcorl	0.655554	0.731209	-0.0756553	283	572	174	389	0.614841	0.68007	0.0693677	0.0658535	0.0643633	0.027396
Lta4h	1.38033	1.36213	0.0181979	283	572	268	538	0.946996	0.940559	0.822195	0.756789	0.896623	0.941691
Amdhd1	0.0550889	0.0297008	0.0253881	283	572	18	21	0.0636042	0.0367133	0.109771	0.0830127	0.0768733	0.0386357
Dstn	0.97844	0.997049	-0.0186087	283	572	244	487	0.862191	0.851399	0.750093	0.756973	0.568342	0.793092
H2afy	2.02639	2.24545	-0.21906	283	572	276	567	0.975265	0.991259	0.118321	0.0705146	1.10051e-06	1.34808e-06
Gtf2ird2	0.32461	0.300743	0.0238667	283	572	103	195	0.363958	0.340909	0.555666	0.541892	0.459246	0.594993
Bola1	0.509227	0.613411	-0.104184	283	572	149	349	0.526502	0.61014	0.0238255	0.0223166	0.00817915	0.00175387
Gatsl2	0.441756	0.350964	0.0907928	283	572	128	213	0.452297	0.372378	0.0298884	0.0261441	0.0163527	0.00374405
Fcgr1	0.0512508	0.0416129	0.00963791	283	572	18	31	0.0636042	0.0541958	0.688696	0.639336	0.56324	0.727896
Ncf1	0.243464	0.22266	0.0208041	283	572	73	141	0.257951	0.246503	0.779693	0.737484	0.618097	0.813951
Adss	1.46133	1.45387	0.00745665	283	572	272	547	0.961131	0.956294	0.880397	0.857106	0.902107	0.972081
Il17rb	0.0283749	0.0273684	0.00100649	283	572	10	22	0.0353357	0.0384615	0.971956	1	0.833398	0.98528
Cacna1d	0.0745881	0.0577563	0.0168317	283	572	22	36	0.0777385	0.0629371	0.505793	0.470081	0.429626	0.525031
Actr8	0.529713	0.597749	-0.0680356	283	572	162	340	0.572438	0.594406	0.589116	0.555359	0.109087	0.23044
Fnta	0.902454	0.836872	0.0655823	283	572	215	420	0.759717	0.734266	0.472768	0.454794	0.180843	0.287701
Skiv2l2	0.761605	0.761728	-0.000123848	283	572	207	422	0.731449	0.737762	0.908766	0.86921	0.895327	0.973357
Lbp	0.798985	0.726478	0.0725075	283	572	202	398	0.713781	0.695804	0.64462	0.633818	0.0784546	0.198965
Celsr1	0.31597	0.232142	0.0838273	283	572	100	151	0.353357	0.263986	0.00877948	0.00838781	0.00601036	0.00054927
Fli1	2.11669	1.97268	0.144011	283	572	282	565	0.996466	0.987762	0.386187	0.282243	0.00133477	0.00334686
Stard13	0.149454	0.0714048	0.0780493	283	572	52	55	0.183746	0.0961538	0.000411434	0.000407949	0.000175417	1.24894e-06
Tenm1	0.0308241	0.0350292	-0.00420511	283	572	12	26	0.0424028	0.0454545	0.978118	1	0.835109	0.98559
Diexf	0.246741	0.267334	-0.0205922	283	572	82	182	0.289753	0.318182	0.442446	0.431723	0.418354	0.489714
Syt14	0.212451	0.164128	0.0483238	283	572	66	104	0.233216	0.181818	0.0927863	0.0837438	0.0753532	0.0382759
H2-M3	0.436093	0.387013	0.0490801	283	572	126	241	0.44523	0.421329	0.554512	0.50976	0.287046	0.427549
Lonrf3	0.104118	0.092164	0.0119545	283	572	36	60	0.127208	0.104895	0.391231	0.357467	0.358322	0.391314
Atp5e	1.77608	1.83281	-0.0567321	283	572	282	568	0.996466	0.993007	0.882571	1	0.0852007	0.295028
Nelfcd	0.674376	0.614529	0.0598465	283	572	189	368	0.667845	0.643357	0.528135	0.493369	0.209026	0.337411
Tubb1	0.0406213	0.0200976	0.0205237	283	572	15	15	0.0530035	0.0262238	0.0710578	0.0500874	0.0454124	0.0161176
Ctsz	0.925405	0.786059	0.139346	283	572	222	413	0.784452	0.722028	0.059873	0.0557847	0.00196958	0.00111149
Prelid3b	0.526148	0.505421	0.0207272	283	572	153	306	0.540636	0.534965	0.933364	0.884371	0.622116	0.878919
Ube2a	0.646126	0.656921	-0.0107952	283	572	189	373	0.667845	0.652098	0.703978	0.701909	0.887893	0.917913
Slc25a5	2.32516	2.29948	0.0256798	283	572	282	570	0.996466	0.996503	1	1	0.387473	0.754839
Ppdpf	1.27609	1.21807	0.0580166	283	572	269	520	0.95053	0.909091	0.0454776	0.0402888	0.235586	0.0536968
Pls3	0.192897	0.16026	0.032637	283	572	67	110	0.236749	0.192308	0.155735	0.151102	0.147594	0.107117
Mpped2	0.518967	0.44602	0.0729469	283	572	133	244	0.469965	0.426573	0.258759	0.241942	0.133227	0.142946
Nkap	0.584758	0.545711	0.0390477	283	572	176	324	0.621908	0.566434	0.140127	0.140166	0.270758	0.162107
Ndufa1	1.05158	1.04481	0.00677595	283	572	247	491	0.872792	0.858392	0.637794	0.598325	0.911945	0.876186
E2f3	0.938928	0.881801	0.0571271	283	572	217	434	0.766784	0.758741	0.861551	0.864645	0.190858	0.462342
Cr1l	1.75103	1.62522	0.125808	283	572	279	553	0.985866	0.966783	0.16203	0.119729	0.004314	0.00442567
Ppfibp1	0.223165	0.209874	0.0132905	283	572	73	142	0.257951	0.248252	0.822881	0.801662	0.695713	0.883376
Cd46	0.190448	0.201669	-0.0112212	283	572	62	134	0.219081	0.234266	0.681362	0.665828	0.611014	0.772716
Cd34	1.24585	1.63011	-0.384261	283	572	258	548	0.911661	0.958042	0.00961582	0.0077246	2.61621e-17	8.90123e-18
Plgrkt	1.45891	1.59781	-0.138901	283	572	270	557	0.954064	0.973776	0.18689	0.152552	0.000828534	0.00126093
Cd274	0.547764	0.575771	-0.0280061	283	572	155	321	0.547703	0.561189	0.763888	0.715128	0.623666	0.806118
Pdcd1lg2	0.109433	0.165214	-0.0557809	283	572	38	107	0.134276	0.187063	0.0659655	0.0534578	0.0429342	0.0162428
Gtf3a	0.727014	0.741957	-0.0149431	283	572	193	397	0.681979	0.694056	0.7789	0.753402	0.781226	0.900551
Mtif3	0.319463	0.266646	0.0528171	283	572	108	182	0.381625	0.318182	0.0772027	0.0661045	0.0725033	0.0303894
Lnx2	0.167616	0.193824	-0.0262082	283	572	60	129	0.212014	0.225524	0.71853	0.726182	0.52151	0.746433
Dyrk3	0.16716	0.17631	-0.00915077	283	572	56	120	0.19788	0.20979	0.752417	0.719779	0.734912	0.865833
Mapkapk2	0.703561	0.6662	0.0373612	283	572	200	379	0.706714	0.662587	0.222128	0.213777	0.358315	0.273396
Il10	0.0357227	0.0559485	-0.0202258	283	572	14	45	0.04947	0.0786713	0.149338	0.117526	0.114546	0.0714552
Lamp2	1.09098	1.07971	0.0112698	283	572	249	511	0.879859	0.893357	0.634534	0.564355	0.651799	0.735725
Atxn10	1.3763	1.37328	0.00301862	283	572	269	546	0.95053	0.954545	0.928637	0.863578	0.745852	0.927441
Foxred2	0.298632	0.279956	0.018676	283	572	100	184	0.353357	0.321678	0.396261	0.355754	0.469248	0.465777
Eif3d	1.46569	1.43453	0.0311608	283	572	274	547	0.968198	0.956294	0.514227	0.461285	0.591199	0.627056
H3f3b	3.18883	3.30262	-0.113785	283	572	283	572	1	1	NA	1	0.00078035	0.00636436
Nup50	0.559293	0.583698	-0.0244053	283	572	168	350	0.59364	0.611888	0.66032	0.655516	0.663335	0.796954
Phf21b	0.0810584	0.0670409	0.0140175	283	572	28	45	0.0989399	0.0786713	0.385411	0.3626	0.324005	0.369071
Ift27	0.326367	0.268688	0.0576789	283	572	108	178	0.381625	0.311189	0.0480258	0.0451861	0.0445203	0.0145019
Pacsin2	0.72027	0.654443	0.0658271	283	572	199	386	0.70318	0.674825	0.446551	0.434568	0.118815	0.204653
Ttll12	0.284339	0.299141	-0.0148021	283	572	93	195	0.328622	0.340909	0.77884	0.758612	0.593624	0.809592
Scube1	0.0400209	0.0190917	0.0209292	283	572	12	14	0.0424028	0.0244755	0.220597	0.202525	0.143801	0.132109
Tox4	0.872208	0.893885	-0.0216763	283	572	225	463	0.795053	0.809441	0.683497	0.646978	0.567668	0.735148
Mrps18c	1.10867	1.06363	0.0450368	283	572	245	486	0.865724	0.84965	0.599648	0.605977	0.323926	0.515885
Srsf6	1.60683	1.57294	0.0338917	283	572	281	562	0.992933	0.982517	0.363155	0.355237	0.416105	0.430409
Plcg1	0.781163	0.801471	-0.0203081	283	572	210	420	0.742049	0.734266	0.87233	0.868956	0.560692	0.837548
Kctd2	0.269473	0.255627	0.0138456	283	572	91	176	0.321555	0.307692	0.738996	0.695409	0.650757	0.811351
Kctd5	0.335796	0.370738	-0.0349426	283	572	107	242	0.378092	0.423077	0.235843	0.209989	0.269644	0.219205
Etaa1	0.288467	0.303371	-0.0149037	283	572	93	200	0.328622	0.34965	0.593975	0.592055	0.608525	0.728081
Sdc4	0.0543004	0.0370627	0.0172377	283	572	21	30	0.0742049	0.0524476	0.266728	0.220932	0.201666	0.183166
Nbr1	1.0807	1.05388	0.0268242	283	572	243	482	0.858657	0.842657	0.608703	0.612965	0.468506	0.645477
Cyth1	0.466217	0.473528	-0.00731089	283	572	133	292	0.469965	0.51049	0.297153	0.276175	0.705911	0.513704
Rnd3	0.0332734	0.0258378	0.0074356	283	572	13	19	0.0459364	0.0332168	0.464999	0.346029	0.359133	0.383411
Brca1	0.428171	0.455401	-0.0272299	283	572	101	221	0.35689	0.386364	0.446076	0.410494	0.558449	0.566907
Nt5c3b	0.979042	0.889252	0.0897907	283	572	237	460	0.837456	0.804196	0.277709	0.261697	0.0319742	0.0483929
Coa3	1.12057	1.0549	0.0656727	283	572	252	495	0.890459	0.865385	0.352789	0.326088	0.0776083	0.118353
Med24	0.798397	0.798581	-0.000184108	283	572	188	379	0.664311	0.662587	1	1	0.565243	0.887714
Psmd3	0.94049	0.962855	-0.0223649	283	572	230	464	0.812721	0.811189	1	1	0.56396	0.88698
Exosc10	0.847819	0.856515	-0.00869637	283	572	213	445	0.75265	0.777972	0.45862	0.437503	0.921765	0.769503
Glod4	1.31136	1.30209	0.00926318	283	572	263	525	0.929329	0.917832	0.650255	0.591482	0.97711	0.894818
Vps53	0.624752	0.544307	0.080445	283	572	181	324	0.639576	0.566434	0.0485133	0.0459494	0.0468957	0.0153856
Taok1	1.13377	1.13406	-0.000283034	283	572	262	503	0.925795	0.879371	0.0496395	0.0436463	0.583326	0.118915
Dnttip1	0.868982	0.794511	0.0744707	283	572	215	419	0.759717	0.732517	0.440193	0.40764	0.0691283	0.128757
Acot8	0.462134	0.455021	0.00711349	283	572	135	280	0.477032	0.48951	0.78651	0.77126	0.918795	0.952698
Mpp2	0.0737105	0.0396922	0.0340183	283	572	26	31	0.0918728	0.0541958	0.0532806	0.0418911	0.0337231	0.0106832
Vtn	0.021027	0.0432586	-0.0222316	283	572	8	24	0.0282686	0.041958	0.42316	0.443771	0.308229	0.408894
Nlk	0.709875	0.700398	0.00947718	283	572	187	371	0.660777	0.648601	0.782892	0.760353	0.797939	0.909888
Traf4	0.22968	0.190392	0.0392878	283	572	79	132	0.279152	0.230769	0.144336	0.129619	0.125055	0.0830273
Aldoc	0.387131	0.343916	0.0432148	283	572	121	215	0.427562	0.375874	0.167046	0.157591	0.197781	0.139272
Rpl19	3.7398	3.75776	-0.0179609	283	572	283	572	1	1	NA	1	0.0949602	0.318525
Nek8	0.223121	0.270991	-0.0478702	283	572	76	179	0.268551	0.312937	0.209281	0.203784	0.15592	0.141366
Cacnb4	0.0122464	0.0361282	-0.0238818	283	572	5	25	0.0176678	0.0437063	0.0801748	0.0732986	0.050356	0.0243676
Plxdc1	0.0161284	0.0369499	-0.0208215	283	572	5	26	0.0176678	0.0454545	0.0641765	0.0504112	0.0424188	0.0152845
Arl5b	0.304139	0.308075	-0.00393619	283	572	95	209	0.335689	0.365385	0.436755	0.404645	0.690354	0.6356
Zfp207	1.82437	1.85086	-0.0264837	283	572	281	567	0.992933	0.991259	1	1	0.457391	0.81517
Psmd11	1.04364	1.04531	-0.00167015	283	572	246	493	0.869258	0.861888	0.849298	0.832175	0.873104	0.958653
Timp2	0.339117	0.347019	-0.00790158	283	572	107	223	0.378092	0.38986	0.796424	0.765541	0.846628	0.9292
Zc3h18	0.497141	0.495306	0.00183494	283	572	148	307	0.522968	0.536713	0.759442	0.716224	0.946467	0.941431
Top2b	1.30403	1.40423	-0.100197	283	572	270	542	0.954064	0.947552	0.807487	0.742036	0.00227718	0.0124757
Rarb	0.152276	0.0864834	0.0657924	283	572	53	58	0.187279	0.101399	0.00065522	0.000737006	0.000487988	5.69619e-06
Igfbp4	0.773313	0.834794	-0.0614818	283	572	202	413	0.713781	0.722028	0.863697	0.808671	0.145091	0.368742
Cdc6	0.273071	0.253299	0.0197721	283	572	71	152	0.250883	0.265734	0.701995	0.679362	0.918598	0.91831
Suz12	0.764459	0.719535	0.0449242	283	572	205	388	0.724382	0.678322	0.195005	0.180664	0.402356	0.263254
Atad5	0.422907	0.337185	0.0857224	283	572	116	202	0.409894	0.353147	0.123474	0.114518	0.0631613	0.0428856
Crlf3	1.79834	1.80656	-0.00821588	283	572	282	569	0.996466	0.994755	1	1	0.623181	0.917895
Tns4	0.0146957	0.0169651	-0.00226944	283	572	6	14	0.0212014	0.0244755	0.954032	1	0.766216	0.970253
Tnfaip1	0.212679	0.182413	0.0302667	283	572	71	123	0.250883	0.215035	0.27529	0.259457	0.240477	0.235491
Abr	0.730263	0.717596	0.0126673	283	572	198	398	0.699647	0.695804	0.9713	0.937072	0.678373	0.923683
Rab11fip4	0.0195943	0.0213094	-0.00171512	283	572	8	17	0.0282686	0.0297203	1	1	0.902882	0.995123
Slc35c2	0.509464	0.590695	-0.0812313	283	572	154	357	0.54417	0.624126	0.0300483	0.0263524	0.0302266	0.00648006
Elmo2	0.580264	0.48668	0.0935839	283	572	168	307	0.59364	0.536713	0.132786	0.124737	0.0142212	0.0130109
Wsb1	1.0096	1.01883	-0.00922168	283	572	237	491	0.837456	0.858392	0.479044	0.415578	0.95478	0.763558
Ttpal	0.39716	0.39256	0.00459996	283	572	123	248	0.434629	0.433566	1	1	0.907864	0.995619
Rhot1	0.635371	0.705959	-0.0705882	283	572	181	398	0.639576	0.695804	0.114787	0.103025	0.092464	0.0538577
Ada	0.197796	0.191008	0.00678741	283	572	69	136	0.243816	0.237762	0.91241	0.864999	0.84303	0.959493
Serinc3	3.21376	3.20062	0.0131476	283	572	283	572	1	1	NA	1	0.298968	0.659948
Tha1	0.290832	0.301114	-0.0102814	283	572	88	178	0.310954	0.311189	1	1	0.918073	0.996548
Pgs1	0.310923	0.282196	0.0287269	283	572	107	186	0.378092	0.325175	0.144955	0.126569	0.240759	0.13685
Birc5	0.350426	0.290176	0.06025	283	572	60	118	0.212014	0.206294	0.91688	0.8582	0.645576	0.881206
Afmid	0.115949	0.0641341	0.0518146	283	572	40	48	0.141343	0.0839161	0.0131064	0.0117817	0.00820402	0.00099019
Pigt	0.877022	0.912654	-0.0356322	283	572	224	463	0.791519	0.809441	0.596708	0.583257	0.49813	0.649649
Wfdc2	0.419177	0.207186	0.211991	283	572	121	131	0.427562	0.229021	3.37552e-09	4.53598e-09	5.6921e-10	1.07145e-16
Dbndd2	0.0571659	0.0324215	0.0247444	283	572	20	25	0.0706714	0.0437063	0.133908	0.104879	0.0918422	0.0543517
Slc12a5	0.0491738	0.0268654	0.0223084	283	572	17	21	0.0600707	0.0367133	0.166601	0.156975	0.114237	0.0900413
Ghdc	0.0851246	0.0785845	0.00654007	283	572	31	56	0.109541	0.0979021	0.682167	0.631059	0.619072	0.757859
Pltp	0.0161284	0.017674	-0.00154556	283	572	6	13	0.0212014	0.0227273	1	1	0.887263	0.993392
Slc12a7	0.286434	0.258851	0.0275829	283	572	94	177	0.332155	0.309441	0.552758	0.532261	0.386998	0.53143
Ctsa	0.96374	0.884704	0.0790365	283	572	238	455	0.840989	0.795455	0.132048	0.115657	0.0479964	0.0343823
Zswim1	0.120019	0.125003	-0.00498424	283	572	42	87	0.14841	0.152098	0.967891	0.919453	0.874323	0.979375
Slc12a4	0.0616483	0.0384804	0.0231678	283	572	24	30	0.0848057	0.0524476	0.092762	0.0737372	0.0680833	0.0315989
Myo1c	0.593999	0.60404	-0.0100406	283	572	171	350	0.60424	0.611888	0.887707	0.881605	0.900851	0.977198
Crk	1.05125	1.01313	0.0381154	283	572	247	485	0.872792	0.847902	0.383043	0.352761	0.345762	0.378595
Cox7c	2.4445	2.43102	0.0134816	283	572	283	572	1	1	NA	1	0.699432	0.94947
Pitpna	1.33618	1.33103	0.00514649	283	572	256	529	0.904594	0.924825	0.377334	0.353426	0.637569	0.56112
Mlx	0.300169	0.310271	-0.0101016	283	572	99	210	0.349823	0.367133	0.674387	0.65025	0.674795	0.800233
Retreg3	0.686936	0.617078	0.0698585	283	572	194	362	0.685512	0.632867	0.149074	0.147591	0.0558249	0.047778
Dhx58	0.717805	0.681269	0.0365367	283	572	184	375	0.650177	0.655594	0.935991	0.878859	0.374018	0.694425
Rab5a	0.612261	0.61328	-0.00101865	283	572	177	366	0.625442	0.63986	0.736397	0.706067	0.904886	0.925137
Nkiras2	0.445874	0.443175	0.00269931	283	572	137	276	0.484099	0.482517	1	1	0.89538	0.994326
Ppp2r5c	1.41216	1.39577	0.0163949	283	572	272	547	0.961131	0.956294	0.880397	0.857106	0.606374	0.859863
Ift52	0.76361	0.773963	-0.0103535	283	572	208	412	0.734982	0.72028	0.710078	0.684401	0.872452	0.905011
Mybl2	0.154198	0.141745	0.0124526	283	572	41	79	0.144876	0.138112	0.870246	0.834358	0.763365	0.924242
Eya2	1.63897	1.37612	0.26286	283	572	277	532	0.978799	0.93007	0.00494417	0.00206257	9.74508e-09	5.15166e-10
B4galt5	0.351736	0.364099	-0.0123628	283	572	117	227	0.413428	0.396853	0.695818	0.65702	0.902483	0.902852
Hnf4a	0.0884062	0.200996	-0.11259	283	572	30	123	0.106007	0.215035	0.000133999	6.35651e-05	5.89065e-05	7.6397e-08
Cadps2	0.340322	0.222406	0.117916	283	572	102	138	0.360424	0.241259	0.000359457	0.000360535	0.000169486	1.07611e-06
Ddx27	0.69268	0.649475	0.0432049	283	572	195	382	0.689046	0.667832	0.585368	0.587165	0.305036	0.487129
Cyth3	0.536833	0.480646	0.0561873	283	572	155	292	0.547703	0.51049	0.340888	0.309506	0.128458	0.167977
Cyth4	1.13254	1.09371	0.0388278	283	572	247	505	0.872792	0.882867	0.753312	0.657076	0.226992	0.432954
Rrp7a	0.773034	0.780496	-0.00746211	283	572	215	432	0.759717	0.755245	0.953159	0.932576	0.923661	0.989915
Cyb5r3	0.708391	0.622679	0.085712	283	572	194	366	0.685512	0.63986	0.21315	0.194459	0.0355165	0.0412683
Ints2	0.371847	0.321108	0.0507391	283	572	116	218	0.409894	0.381119	0.461098	0.456428	0.229915	0.341513
Med13l	1.34397	1.36482	-0.0208425	283	572	258	531	0.911661	0.928322	0.46981	0.414849	0.822148	0.707945
Hist1h2bc	0.562882	0.922856	-0.359973	283	572	132	329	0.466431	0.575175	0.00340178	0.0028228	1.11804e-05	5.76643e-07
Baiap2l2	0.042054	0.0190917	0.0229623	283	572	16	14	0.0565371	0.0244755	0.027801	0.0277726	0.0170206	0.00409223
Mafk	0.299469	0.318469	-0.0190001	283	572	100	209	0.353357	0.365385	0.788042	0.762449	0.693315	0.865606
Med1	1.01666	0.975057	0.0416021	283	572	237	468	0.837456	0.818182	0.547349	0.505204	0.376783	0.506124
Erbb3	0.0430706	0.0747211	-0.0316505	283	572	17	46	0.0600707	0.0804196	0.351009	0.331129	0.266173	0.302211
Stard3	0.358396	0.400502	-0.0421066	283	572	112	254	0.39576	0.444056	0.204223	0.186779	0.217213	0.170588
Mfng	1.39533	1.4084	-0.0130659	283	572	272	547	0.961131	0.956294	0.880397	0.857106	0.51266	0.800741
Vmp1	1.66933	1.56009	0.109233	283	572	280	550	0.989399	0.961538	0.039425	0.0287502	0.0397743	0.00888932
Uchl5	1.22136	1.35237	-0.131003	283	572	249	540	0.879859	0.944056	0.00150619	0.0015523	0.0124503	0.000229097
Glrx2	0.819856	0.80391	0.0159464	283	572	211	417	0.745583	0.729021	0.664458	0.622448	0.839392	0.861656
Trove2	0.363526	0.303002	0.0605242	283	572	110	204	0.388693	0.356643	0.401232	0.366566	0.158636	0.223573
Stk4	1.29623	1.33805	-0.0418267	283	572	259	535	0.915194	0.935315	0.350105	0.322923	0.389119	0.386291
Zcchc10	0.314681	0.286499	0.0281824	283	572	99	187	0.349823	0.326923	0.554636	0.537906	0.421257	0.562999
Psmb6	1.67951	1.71987	-0.0403591	283	572	282	565	0.996466	0.987762	0.386187	0.282243	0.130195	0.158146
Spag7	1.23264	1.29586	-0.0632255	283	572	258	541	0.911661	0.945804	0.0797614	0.0768565	0.141319	0.059982
Pfn1	2.54323	2.65515	-0.111921	283	572	280	569	0.989399	0.994755	0.654493	0.403481	0.0125792	0.0318908
Tomm34	0.753101	0.820846	-0.0677451	283	572	207	436	0.731449	0.762238	0.369766	0.354692	0.0923586	0.144748
Ywhab	1.33768	1.32115	0.0165242	283	572	270	535	0.954064	0.935315	0.34488	0.35261	0.681923	0.583154
Ksr1	0.612894	0.621349	-0.00845509	283	572	168	350	0.59364	0.611888	0.66032	0.655516	0.85085	0.883387
Gpx3	0.0579544	0.0605918	-0.00263736	283	572	19	43	0.0671378	0.0751748	0.774648	0.779546	0.688622	0.870767
Anxa6	1.04016	1.16558	-0.12542	283	572	235	511	0.830389	0.893357	0.0128147	0.0119725	0.00889823	0.001081
Il12rb2	0.195762	0.234203	-0.0384407	283	572	64	151	0.226148	0.263986	0.264309	0.241837	0.217793	0.207717
Zkscan6	0.303723	0.27145	0.032273	283	572	99	191	0.349823	0.333916	0.699816	0.645925	0.407507	0.614555
Kpna2	0.384718	0.297049	0.0876691	283	572	108	166	0.381625	0.29021	0.00885551	0.00808291	0.0113995	0.000948331
Smurf2	0.865701	0.85702	0.00868107	283	572	223	440	0.787986	0.769231	0.595181	0.601393	0.801019	0.83357
Cep95	0.558764	0.581764	-0.0229998	283	572	153	336	0.540636	0.587413	0.219691	0.211899	0.489024	0.338538
Vezf1	1.12871	1.17336	-0.0446484	283	572	245	517	0.865724	0.903846	0.116878	0.102345	0.490272	0.200316
Cuedc1	0.687882	0.640386	0.0474967	283	572	190	365	0.671378	0.638112	0.377251	0.361197	0.260062	0.316102
Srsf1	1.50739	1.59205	-0.0846599	283	572	274	563	0.968198	0.984266	0.198121	0.133988	0.0401646	0.033499
Abi3	0.804536	0.761826	0.0427107	283	572	202	402	0.713781	0.702797	0.800983	0.750363	0.293676	0.553658
Shroom1	0.0928886	0.0430306	0.049858	283	572	33	32	0.116608	0.0559441	0.00259249	0.00238168	0.00158929	5.10409e-05
Kif3a	0.510176	0.448388	0.0617872	283	572	152	280	0.537102	0.48951	0.216053	0.191871	0.105958	0.0995298
2008-09-01	0.452818	0.483386	-0.0305688	283	572	143	304	0.5053	0.531469	0.516901	0.512661	0.358714	0.495307
Mtmr4	0.347483	0.314653	0.0328293	283	572	108	205	0.381625	0.358392	0.556402	0.546262	0.445369	0.587178
Mrm1	0.346238	0.37079	-0.024552	283	572	105	234	0.371025	0.409091	0.319024	0.298862	0.367171	0.352211
Mapt	0.209703	0.183488	0.026215	283	572	61	112	0.215548	0.195804	0.558036	0.52688	0.4152	0.551228
Kansl1	1.50365	1.57548	-0.0718243	283	572	276	552	0.975265	0.965035	0.55042	0.534686	0.0492598	0.122124
Gid4	0.575382	0.548218	0.0271647	283	572	170	328	0.600707	0.573427	0.491788	0.461867	0.355583	0.460913
Myo1b	0.0728781	0.0517191	0.0211591	283	572	25	35	0.0883392	0.0611888	0.186758	0.155646	0.145236	0.10827
Dhx40	0.268044	0.160807	0.107238	283	572	79	103	0.279152	0.18007	0.00118756	0.00102403	0.000480787	7.64316e-06
Ypel2	0.322101	0.210053	0.112048	283	572	103	139	0.363958	0.243007	0.000301814	0.0002777	0.000219094	1.07174e-06
Akap1	0.189203	0.147178	0.0420255	283	572	66	103	0.233216	0.18007	0.0809812	0.068645	0.0739647	0.0319006
Nol11	0.547603	0.548407	-0.000804231	283	572	169	334	0.597173	0.583916	0.766608	0.767762	0.976462	0.965672
Derl2	0.361161	0.326365	0.0347957	283	572	112	211	0.39576	0.368881	0.491533	0.454307	0.3744	0.471396
C1qbp	1.01207	1.10055	-0.0884893	283	572	214	459	0.756184	0.802448	0.142546	0.131327	0.111401	0.0764369
Rpain	0.86185	0.770262	0.0915876	283	572	216	416	0.763251	0.727273	0.29616	0.282306	0.0374188	0.0586313
6330403K07Rik	0.205375	0.146562	0.0588136	283	572	64	100	0.226148	0.174825	0.0888839	0.0796263	0.0509328	0.0263924
Chd3	1.14644	1.15519	-0.00874497	283	572	245	499	0.865724	0.872378	0.869529	0.828924	0.736758	0.911875
Kdm6b	0.501247	0.573788	-0.0725408	283	572	152	337	0.537102	0.589161	0.16937	0.162926	0.06693	0.060178
Appbp2	0.90518	0.923716	-0.0185365	283	572	230	458	0.812721	0.800699	0.744744	0.714425	0.607278	0.796143
Ncor1	1.61371	1.63529	-0.0215737	283	572	279	562	0.985866	0.982517	0.938871	1	0.404471	0.770588
Trpv2	0.413745	0.461321	-0.0475761	283	572	123	275	0.434629	0.480769	0.230165	0.215869	0.210984	0.186236
Cenpv	0.0759278	0.0775569	-0.00162912	283	572	29	56	0.102473	0.0979021	0.929261	0.903388	0.876896	0.976731
Pcgf2	0.280203	0.191278	0.0889252	283	572	90	130	0.318021	0.227273	0.00554992	0.00474512	0.00332522	0.00019024
Cwc25	0.297204	0.286057	0.0111468	283	572	100	195	0.353357	0.340909	0.77652	0.759845	0.730307	0.88173
Pip4k2b	0.409763	0.406845	0.00291853	283	572	125	260	0.441696	0.454545	0.777692	0.770218	0.943715	0.958746
Trim37	0.625544	0.579617	0.045927	283	572	180	334	0.636042	0.583916	0.164356	0.158558	0.238869	0.161856
Ctdnep1	0.609924	0.601647	0.00827718	283	572	176	360	0.621908	0.629371	0.890889	0.880571	0.884665	0.973553
Elp5	0.711146	0.696111	0.0150342	283	572	197	392	0.696113	0.685315	0.808427	0.813869	0.688727	0.885007
Gabarap	1.4011	1.29575	0.105349	283	572	275	537	0.971731	0.938811	0.0566014	0.0450812	0.0135851	0.00514324
Cldn7	0.038172	0.0327185	0.0054535	283	572	15	27	0.0530035	0.0472028	0.840564	0.737781	0.704465	0.859873
2810408A11Rik	0.156158	0.139127	0.0170308	283	572	51	100	0.180212	0.174825	0.921074	0.849267	0.724455	0.914096
Phf23	0.525904	0.471375	0.0545289	283	572	153	293	0.540636	0.512238	0.47802	0.467065	0.162106	0.271116
Acadvl	0.71895	0.689343	0.0296077	283	572	197	375	0.696113	0.655594	0.268052	0.24742	0.454081	0.357959
Dnah11	0.0563335	0.0587839	-0.00245042	283	572	22	44	0.0777385	0.0769231	1	1	0.993145	0.999976
G3bp1	1.70647	1.72344	-0.0169726	283	572	279	567	0.985866	0.991259	0.7106	0.488444	0.755737	0.737012
Atox1	1.1272	1.06211	0.065087	283	572	256	494	0.904594	0.863636	0.108203	0.0967923	0.083791	0.0471584
Sparc	0.028791	0.0214025	0.00738858	283	572	9	14	0.0318021	0.0244755	0.690266	0.510036	0.530057	0.623976
Mief2	0.0967706	0.0658488	0.0309218	283	572	35	50	0.123675	0.0874126	0.122082	0.113878	0.0886548	0.0564926
Tada2a	0.388348	0.301062	0.0872854	283	572	120	190	0.424028	0.332168	0.0106612	0.0101153	0.00829651	0.000871582
Ikzf1	1.61452	1.7463	-0.131777	283	572	276	559	0.975265	0.977273	1	0.814747	0.00107221	0.00702612
Pnpo	0.665028	0.616684	0.0483437	283	572	182	351	0.64311	0.613636	0.446076	0.410494	0.271144	0.355669
Cog1	0.328904	0.327741	0.00116297	283	572	110	221	0.388693	0.386364	1	1	0.884209	0.993021
Cbx1	1.82586	1.90955	-0.0836912	283	572	280	569	0.989399	0.994755	0.654493	0.403481	0.0402828	0.0832082
Cdk5rap3	0.7224	0.706553	0.0158476	283	572	202	399	0.713781	0.697552	0.682444	0.634357	0.672117	0.789821
Copz2	0.138825	0.100284	0.0385406	283	572	51	70	0.180212	0.122378	0.029345	0.0282253	0.0254718	0.00592251
Slc25a39	0.662083	0.644069	0.0180138	283	572	174	358	0.614841	0.625874	0.811746	0.764716	0.798101	0.911679
Sp2	0.36251	0.362816	-0.000306272	283	572	114	228	0.402827	0.398601	0.964502	0.940898	0.962383	0.995388
Aatf	0.860174	0.838551	0.0216227	283	572	215	434	0.759717	0.758741	1	1	0.648208	0.929234
Dync1h1	1.60392	1.58258	0.0213351	283	572	272	557	0.961131	0.973776	0.42273	0.396996	0.408637	0.457279
Cpsf4l	0.0351224	0.0430306	-0.00790824	283	572	12	32	0.0424028	0.0559441	0.49723	0.510793	0.411809	0.53828
Pex12	0.234223	0.244515	-0.0102923	283	572	79	163	0.279152	0.284965	0.922811	0.872223	0.758897	0.935038
Ndel1	0.706419	0.654188	0.0522315	283	572	190	387	0.671378	0.676573	0.940188	0.877033	0.222017	0.513313
Slc25a35	0.14927	0.0451354	0.104135	283	572	48	30	0.169611	0.0524476	4.43011e-08	9.60355e-08	1.88529e-08	6.32698e-14
Zbtb4	0.309826	0.217123	0.0927031	283	572	98	143	0.34629	0.25	0.00418232	0.00364966	0.00231104	0.000106977
Tnfsfm13	0.0396047	0.0389834	0.000621349	283	572	15	29	0.0530035	0.0506993	1	0.870651	0.888103	0.972088
Mpdu1	0.866509	0.804364	0.062145	283	572	224	426	0.791519	0.744755	0.155018	0.147927	0.104733	0.0800574
Fxr2	0.527897	0.529782	-0.00188579	283	572	159	332	0.561837	0.58042	0.657322	0.607801	0.880747	0.869836
Atp5g3	1.9555	1.98346	-0.0279616	283	572	283	570	1	0.996503	0.807465	1	0.310487	0.673636
Cd68	0.430206	0.278904	0.151302	283	572	125	168	0.441696	0.293706	2.51e-05	2.42133e-05	2.38477e-05	1.28608e-08
Slc35g3	0.0424702	0.0166681	0.0258021	283	572	13	10	0.0459364	0.0174825	0.0281447	0.0228731	0.0157786	0.00322177
Acsl1	0.351736	0.328405	0.0233315	283	572	110	202	0.388693	0.353147	0.346964	0.326763	0.448491	0.427984
Abca5	0.170253	0.134925	0.035328	283	572	56	92	0.19788	0.160839	0.210901	0.180067	0.163514	0.13324
Smyd4	1.43614	1.37303	0.0631151	283	572	195	415	0.689046	0.725524	0.303134	0.296106	0.623909	0.496735
Lsp1	2.31053	2.35487	-0.0443411	283	572	274	572	0.968198	1	8.43695e-05	4.37444e-05	0.52617	0.000268822
Zfyve27	0.573985	0.680557	-0.106572	283	572	171	398	0.60424	0.695804	0.00950656	0.00879291	0.00616521	0.000586697
Avpi1	0.421254	0.35332	0.0679337	283	572	121	217	0.427562	0.379371	0.19987	0.181525	0.115903	0.102279
Rad51d	0.585407	0.564401	0.0210065	283	572	168	334	0.59364	0.583916	0.843094	0.82486	0.670307	0.880542
Unc45b	0.276781	0.174598	0.102183	283	572	86	117	0.303887	0.204545	0.00176584	0.00156956	0.000676087	1.56586e-05
Pank3	0.413201	0.448495	-0.035294	283	572	126	279	0.44523	0.487762	0.27163	0.245246	0.267061	0.244021
Rars	0.886655	0.881771	0.00488366	283	572	235	448	0.830389	0.783217	0.126391	0.123121	0.995184	0.379766
Wwc1	0.0479691	0.0402883	0.00768086	283	572	18	29	0.0636042	0.0506993	0.535497	0.429713	0.446926	0.508932
Mrpl58	0.713679	0.671907	0.0417729	283	572	189	370	0.667845	0.646853	0.595609	0.592953	0.269062	0.452371
Fdxr	0.294754	0.261047	0.0337074	283	572	99	177	0.349823	0.309441	0.26669	0.244232	0.249465	0.231407
Mrpl45	0.923502	0.829272	0.0942305	283	572	232	438	0.819788	0.765734	0.0857972	0.077638	0.0130177	0.00798142
Irf1	0.710334	0.724082	-0.0137481	283	572	179	389	0.632509	0.68007	0.190574	0.167061	0.630939	0.342561
Slc22a5	0.366848	0.348247	0.0186009	283	572	114	215	0.402827	0.375874	0.49174	0.45585	0.580393	0.616358
Arrb1	0.920525	0.928717	-0.00819204	283	572	227	462	0.80212	0.807692	0.918782	0.854541	0.911588	0.973548
Pelp1	0.326455	0.345599	-0.0191445	283	572	110	226	0.388693	0.395105	0.915385	0.881864	0.7495	0.934637
Med11	0.374653	0.371002	0.00365107	283	572	118	234	0.416961	0.409091	0.883759	0.825154	0.959562	0.97664
Alox15	0.0638695	0.0348451	0.0290245	283	572	23	27	0.0812721	0.0472028	0.0653365	0.06188	0.0443207	0.0189206
Ccl6	0.0606317	0.0663858	-0.00575406	283	572	20	37	0.0706714	0.0646853	0.853603	0.771389	0.776254	0.905878
Ccl4	0.908599	0.825102	0.0834966	283	572	202	398	0.713781	0.695804	0.64462	0.633818	0.0750563	0.192453
Natd1	0.108789	0.0697846	0.0390044	283	572	37	44	0.130742	0.0769231	0.0161896	0.0131672	0.0125135	0.00160006
Map2k3	0.638819	0.577615	0.0612038	283	572	180	333	0.636042	0.582168	0.150153	0.138275	0.115182	0.0818599
Ywhah	1.33719	1.28673	0.0504629	283	572	262	522	0.925795	0.912587	0.598263	0.598688	0.242697	0.425577
Sart3	0.394351	0.41786	-0.0235094	283	572	126	263	0.44523	0.45979	0.741885	0.715442	0.624233	0.806603
E2f2	0.122107	0.0911523	0.0309544	283	572	36	49	0.127208	0.0856643	0.0736182	0.0679864	0.0631852	0.0277081
Slfn3	0.206764	0.1325	0.0742648	283	572	69	98	0.243816	0.171329	0.0153424	0.0133583	0.00672033	0.00092629
Nars2	0.544786	0.524134	0.0206525	283	572	157	316	0.55477	0.552448	1	1	0.656433	0.932748
Slc35b4	0.440334	0.443648	-0.00331336	283	572	141	279	0.498233	0.487762	0.829369	0.827405	0.873889	0.957522
Dnah1	0.0846527	0.0744245	0.0102283	283	572	29	55	0.102473	0.0961538	0.864962	0.807347	0.752447	0.910273
Dalrd3	0.700656	0.686371	0.0142852	283	572	202	381	0.713781	0.666084	0.183158	0.161334	0.699924	0.359211
Fis1	1.71784	1.69887	0.0189625	283	572	278	561	0.982332	0.980769	1	1	0.6574	0.933155
Plod1	0.201822	0.172265	0.0295567	283	572	67	119	0.236749	0.208042	0.384668	0.33445	0.315732	0.342991
Rab3d	0.269245	0.177912	0.0913327	283	572	87	126	0.30742	0.22028	0.00718232	0.00707866	0.00232838	0.000198
Mfsd3	0.11406	0.117158	-0.00309816	283	572	39	78	0.137809	0.136364	1	1	0.983077	0.999856
Slc25a22	0.346338	0.33001	0.0163271	283	572	113	210	0.399293	0.367133	0.402158	0.36923	0.479005	0.483257
Atp6ap1	0.834038	0.847082	-0.0130444	283	572	217	458	0.766784	0.800699	0.291185	0.284722	0.955176	0.626079
Dnase1l1	0.165711	0.155207	0.0105042	283	572	57	111	0.201413	0.194056	0.870258	0.854909	0.765988	0.93208
Ccl9	0.121496	0.0824972	0.0389991	283	572	35	55	0.123675	0.0961538	0.26463	0.236671	0.193431	0.18696
Scrn1	0.160412	0.08261	0.0778021	283	572	53	57	0.187279	0.0996503	0.000478227	0.000477403	0.000289042	2.31768e-06
BC005537	1.10896	1.05713	0.0518335	283	572	245	491	0.865724	0.858392	0.852043	0.833945	0.253905	0.540449
Isyna1	0.574077	0.539592	0.0344853	283	572	165	315	0.583039	0.550699	0.410212	0.380331	0.38196	0.425522
Hars2	0.491426	0.474226	0.0172	283	572	145	301	0.512367	0.526224	0.757375	0.716493	0.764033	0.877265
Tmem160	0.455659	0.508009	-0.0523494	283	572	132	295	0.466431	0.515734	0.199101	0.190898	0.197123	0.161055
Rab5c	1.2582	1.24272	0.0154797	283	572	270	528	0.954064	0.923077	0.117913	0.108376	0.907616	0.326477
Styxl1	0.0259256	0.0357381	-0.00981253	283	572	9	26	0.0318021	0.0454545	0.444461	0.463254	0.346939	0.454532
Mdh2	1.51985	1.52539	-0.00553651	283	572	275	555	0.971731	0.97028	1	1	0.99704	0.999996
H13	1.79957	1.90814	-0.108569	283	572	281	566	0.992933	0.98951	0.911073	1	0.0062887	0.0381661
Rnf145	0.901532	0.92391	-0.0223781	283	572	217	453	0.766784	0.791958	0.451482	0.42725	0.683459	0.651462
Atp6v1e1	1.17535	1.15887	0.016481	283	572	256	520	0.904594	0.909091	0.929714	0.900195	0.450406	0.771476
Chtf18	0.13864	0.0894492	0.0491913	283	572	43	61	0.151943	0.106643	0.0725314	0.0594798	0.0451971	0.0186
Ppp1r12c	0.801931	0.805388	-0.00345752	283	572	207	438	0.731449	0.765734	0.311757	0.273807	0.977726	0.62051
Ahr	0.491186	0.28814	0.203046	283	572	138	196	0.487633	0.342657	5.9665e-05	5.57136e-05	2.62127e-07	3.7897e-10
Map1s	0.48539	0.504595	-0.0192045	283	572	149	305	0.526502	0.533217	0.91056	0.884286	0.631826	0.883952
Tmem129	0.173947	0.185411	-0.0114637	283	572	62	131	0.219081	0.229021	0.810156	0.794452	0.734309	0.897769
Nop9	0.593556	0.53449	0.0590659	283	572	176	319	0.621908	0.557692	0.086157	0.0776038	0.105913	0.0476822
Atp6v0a1	0.24388	0.141014	0.102866	283	572	75	87	0.265018	0.152098	0.000107918	0.000131195	6.65578e-05	1.70767e-07
Psmc3ip	0.226359	0.157446	0.0689123	283	572	71	108	0.250883	0.188811	0.0444343	0.0399562	0.023672	0.00753217
Noxo1	0.0904393	0.0508043	0.039635	283	572	31	36	0.109541	0.0629371	0.0243914	0.0211671	0.0165941	0.00314509
Zfp687	0.606474	0.592242	0.0142326	283	572	177	343	0.625442	0.59965	0.514051	0.503025	0.744986	0.742562
D8Ertd738e	1.53341	1.56124	-0.0278287	283	572	280	558	0.989399	0.975524	0.268172	0.202665	0.370599	0.269548
Calm3	1.2472	1.27025	-0.0230485	283	572	264	529	0.932862	0.924825	0.774648	0.779546	0.557063	0.796479
Cops3	1.03426	1.02222	0.0120389	283	572	233	498	0.823322	0.870629	0.0809183	0.0789562	0.455828	0.155641
Fkbp8	1.31706	1.3309	-0.0138426	283	572	267	526	0.943463	0.91958	0.259738	0.261934	0.428891	0.357943
Ddx39b	1.7425	1.84374	-0.101242	283	572	277	569	0.978799	0.994755	0.0726083	0.0664643	0.0139038	0.00738055
Gipc1	0.771361	0.646882	0.124479	283	572	210	374	0.742049	0.653846	0.0113976	0.00991349	0.00258232	0.000296265
Tlcd1	0.257999	0.22341	0.0345895	283	572	88	156	0.310954	0.272727	0.278246	0.260188	0.226081	0.225483
Plscr3	0.787839	0.915278	-0.127439	283	572	207	468	0.731449	0.818182	0.00453701	0.00427346	0.00348305	0.00018033
Ptger1	0.212491	0.211979	0.00051222	283	572	76	145	0.268551	0.253497	0.696421	0.678206	0.776003	0.864117
Arhgef25	0.118214	0.0900452	0.0281686	283	572	38	59	0.134276	0.103147	0.216464	0.207194	0.174477	0.156173
Xab2	0.854451	0.9136	-0.0591493	283	572	222	472	0.784452	0.825175	0.180153	0.163493	0.217921	0.154436
Cdc37	1.78656	1.79506	-0.00849377	283	572	283	569	1	0.994755	0.544574	0.554788	0.55729	0.672103
Rab4a	0.444773	0.458598	-0.0138252	283	572	136	276	0.480565	0.482517	1	1	0.928044	0.997347
Trip10	0.227747	0.172192	0.0555557	283	572	76	123	0.268551	0.215035	0.0976114	0.0858658	0.0609403	0.0327191
Cops6	1.22458	1.18621	0.0383706	283	572	261	512	0.922261	0.895105	0.251973	0.219314	0.468396	0.336498
Ubb	3.60656	3.54778	0.0587826	283	572	283	572	1	1	NA	1	0.0597486	0.228097
Ap4m1	0.380255	0.346332	0.0339234	283	572	122	230	0.431095	0.402098	0.461183	0.417898	0.3747	0.446921
Gyg	1.05195	1.03129	0.0206538	283	572	247	488	0.872792	0.853147	0.500583	0.465415	0.709487	0.696087
Rcn3	0.849032	0.76304	0.0859918	283	572	199	389	0.70318	0.68007	0.543344	0.530667	0.0660908	0.152576
Arid3a	0.762842	0.742605	0.0202363	283	572	202	409	0.713781	0.715035	1	1	0.541024	0.873371
Ubxn6	0.598082	0.660626	-0.062543	283	572	174	386	0.614841	0.674825	0.0969578	0.0925813	0.12065	0.0613734
Mydgf	0.830646	0.815257	0.0153888	283	572	225	432	0.795053	0.755245	0.225386	0.227715	0.773159	0.481864
Sema6a	0.0942814	0.0213094	0.0729721	283	572	27	17	0.0954064	0.0297203	8.62435e-05	0.000100909	2.96386e-05	6.16934e-08
Ccdc12	1.7831	1.75603	0.0270702	283	572	281	563	0.992933	0.984266	0.461861	0.354622	0.519362	0.495779
Fmc1	0.83121	0.767686	0.0635241	283	572	211	402	0.745583	0.702797	0.220117	0.197815	0.137958	0.125569
Akt3	1.50762	1.49516	0.0124618	283	572	268	550	0.946996	0.961538	0.42094	0.372105	0.575389	0.544103
Mrpl24	1.29384	1.39893	-0.105085	283	572	261	544	0.922261	0.951049	0.12522	0.120304	0.0120023	0.0108878
Gle1	0.565814	0.538558	0.0272559	283	572	163	322	0.575972	0.562937	0.772847	0.769277	0.490573	0.745144
L3hypdh	0.0347062	0.0305008	0.00420535	283	572	13	23	0.0459364	0.0402098	0.832564	0.718919	0.693749	0.845705
Lyst	0.802689	0.85595	-0.0532603	283	572	203	438	0.717314	0.765734	0.14591	0.131412	0.335264	0.181617
Slc35e1	0.25621	0.2363	0.0199098	283	572	86	162	0.303887	0.283217	0.5846	0.575159	0.487219	0.636721
Calr3	0.0579983	0.0476719	0.0103264	283	572	19	34	0.0671378	0.0594406	0.772944	0.653747	0.631992	0.778363
Tmc4	0.203338	0.145922	0.057416	283	572	71	104	0.250883	0.181818	0.0234936	0.0241103	0.017211	0.0036464
Syne4	0.183932	0.136157	0.0477756	283	572	64	96	0.226148	0.167832	0.0495074	0.0500891	0.0374424	0.0136513
Polr2i	0.745965	0.783592	-0.0376272	283	572	195	422	0.689046	0.737762	0.157206	0.144666	0.440971	0.239359
Krt10	0.193874	0.164379	0.0294951	283	572	65	108	0.229682	0.188811	0.190409	0.175015	0.182367	0.141858
Rmnd1	0.478607	0.42773	0.0508768	283	572	144	274	0.508834	0.479021	0.454496	0.424556	0.187354	0.2809
Esr1	0.103474	0.190656	-0.0871822	283	572	34	116	0.120141	0.202797	0.00379508	0.00295869	0.00213818	8.20561e-05
Fbxo5	0.282225	0.208785	0.0734396	283	572	79	125	0.279152	0.218531	0.0612437	0.0604903	0.0406756	0.0172416
Mtrf1l	0.200889	0.195424	0.00546533	283	572	70	135	0.24735	0.236014	0.779305	0.733833	0.751755	0.879802
Hdac2	0.955119	0.983785	-0.0286661	283	572	229	464	0.809187	0.811189	1	1	0.615332	0.914133
Rwdd1	0.494948	0.551391	-0.0564432	283	572	148	338	0.522968	0.590909	0.0696657	0.0665864	0.0935835	0.0378754
Trdn	0.0308241	0.0249448	0.00587937	283	572	10	18	0.0353357	0.0314685	0.924472	0.838613	0.756752	0.923201
Stxbp5	1.15322	1.16016	-0.00694245	283	572	242	499	0.855124	0.872378	0.554187	0.521472	0.920163	0.832187
Hint3	0.255982	0.235577	0.0204045	283	572	84	156	0.29682	0.272727	0.511253	0.467577	0.430572	0.524017
Trmt11	0.608611	0.635509	-0.0268983	283	572	181	355	0.639576	0.620629	0.642711	0.599802	0.663337	0.76456
Katna1	0.668675	0.712744	-0.0440682	283	572	186	391	0.657244	0.683566	0.486662	0.439135	0.411614	0.489955
Pcmt1	1.16922	1.12008	0.0491457	283	572	255	505	0.90106	0.882867	0.495925	0.488184	0.232766	0.360759
Lrp11	0.042054	0.0311437	0.0109103	283	572	16	22	0.0565371	0.0384615	0.302753	0.223182	0.226686	0.201557
1700021F05Rik	0.297392	0.289786	0.00760607	283	572	92	187	0.325088	0.326923	1	1	0.899954	0.99482
Sec63	0.809139	0.815938	-0.00679825	283	572	210	430	0.742049	0.751748	0.822881	0.801662	0.816854	0.932076
Snx3	1.39029	1.3636	0.026689	283	572	267	540	0.943463	0.944056	1	1	0.545359	0.876016
Aig1	0.540479	0.511686	0.0287934	283	572	163	300	0.575972	0.524476	0.177297	0.166094	0.350308	0.223668
Adat2	0.167616	0.131403	0.0362131	283	572	60	93	0.212014	0.162587	0.093059	0.0877168	0.087487	0.0450462
Pex3	0.568618	0.569713	-0.00109459	283	572	162	338	0.572438	0.590909	0.658464	0.606637	0.953251	0.895001
Fuca2	0.594088	0.617834	-0.0237464	283	572	172	361	0.607774	0.631119	0.556567	0.548577	0.511167	0.636957
Cep57l1	0.905992	0.872057	0.0339353	283	572	214	441	0.756184	0.770979	0.692793	0.667888	0.294209	0.516221
Ltv1	0.433311	0.490675	-0.0573636	283	572	134	290	0.473498	0.506993	0.395822	0.383276	0.17144	0.244603
Plagl1	0.191741	0.0665577	0.125183	283	572	57	48	0.201413	0.0839161	1.47134e-06	2.30837e-06	3.43992e-07	2.29179e-11
Cd164	0.92938	0.991657	-0.0622771	283	572	240	492	0.848057	0.86014	0.711225	0.678888	0.0955337	0.242277
Utrn	2.26128	2.17497	0.0863078	283	572	282	568	0.996466	0.993007	0.882571	1	0.012749	0.0683639
Smpd2	0.421297	0.349187	0.0721093	283	572	129	229	0.45583	0.40035	0.140556	0.122806	0.0525241	0.0389831
Mical1	0.201906	0.228054	-0.0261479	283	572	72	149	0.254417	0.26049	0.914112	0.868514	0.647185	0.885906
Zbtb24	0.359372	0.312584	0.0467887	283	572	116	205	0.409894	0.358392	0.165012	0.154103	0.143419	0.106354
Grm1	0.0336896	0.0145415	0.0191481	283	572	10	12	0.0353357	0.020979	0.308608	0.251392	0.201072	0.201425
Rab32	0.511132	0.479806	0.0313258	283	572	158	306	0.558304	0.534965	0.567538	0.559606	0.438274	0.589958
Gtf3c6	0.837833	0.932529	-0.0946964	283	572	213	457	0.75265	0.798951	0.144584	0.133613	0.0458056	0.0373098
Slc16a10	0.159251	0.133715	0.025536	283	572	52	81	0.183746	0.141608	0.133753	0.132261	0.130138	0.0871307
Rev3l	0.755994	0.715765	0.040229	283	572	202	389	0.713781	0.68007	0.354767	0.345387	0.333069	0.363806
Traf3ip2	0.146733	0.114117	0.0326162	283	572	51	83	0.180212	0.145105	0.219142	0.194358	0.168633	0.144803
Fyn	0.848217	0.933252	-0.0850348	283	572	207	444	0.731449	0.776224	0.173767	0.148518	0.0579641	0.0495428
Tube1	0.135919	0.124797	0.0111221	283	572	46	88	0.162544	0.153846	0.81867	0.764604	0.700927	0.870219
Lama4	0.450372	0.397901	0.0524707	283	572	112	202	0.39576	0.353147	0.253891	0.228616	0.207143	0.191795
Prep	0.625228	0.63509	-0.00986189	283	572	180	377	0.636042	0.659091	0.555666	0.541892	0.77024	0.782075
Tnfaip3	0.0747271	0.0732127	0.00151442	283	572	27	50	0.0954064	0.0874126	0.796954	0.704588	0.708684	0.846109
Arfgef3	0.021027	0.0336057	-0.0125787	283	572	7	23	0.024735	0.0402098	0.337195	0.324014	0.249037	0.283801
Hebp2	0.0161284	0.0258595	-0.0097311	283	572	6	18	0.0212014	0.0314685	0.525235	0.510974	0.389292	0.520143
Reps1	0.661645	0.732239	-0.0705937	283	572	180	397	0.636042	0.694056	0.103839	0.103172	0.107419	0.0609805
Fam184a	0.179262	0.0800953	0.0991665	283	572	58	52	0.204947	0.0909091	4.69502e-06	6.52101e-06	3.26617e-06	5.44659e-10
Asf1a	0.646444	0.67071	-0.0242664	283	572	184	368	0.650177	0.643357	0.904311	0.879347	0.614964	0.873212
Gopc	0.365643	0.414175	-0.0485317	283	572	117	257	0.413428	0.449301	0.356645	0.34122	0.232404	0.280289
Qrsl1	0.228479	0.232304	-0.00382482	283	572	74	155	0.261484	0.270979	0.831352	0.805782	0.833224	0.938878
Rtn4ip1	0.244752	0.186872	0.0578803	283	572	79	127	0.279152	0.222028	0.0796035	0.0742936	0.0558792	0.0269193
Crybg1	0.125106	0.0816952	0.0434104	283	572	38	58	0.134276	0.101399	0.187577	0.16735	0.119479	0.0982199
Vta1	0.745924	0.771173	-0.0252496	283	572	204	423	0.720848	0.73951	0.618122	0.566019	0.74711	0.786838
Smpdl3a	1.39047	1.19915	0.191322	283	572	265	504	0.936396	0.881119	0.0160431	0.0110826	4.35131e-05	7.49628e-06
Reep3	0.63864	0.612542	0.0260976	283	572	179	351	0.632509	0.613636	0.645442	0.601184	0.528679	0.682143
Pkib	0.0571659	0.0626966	-0.0055307	283	572	21	44	0.0742049	0.0769231	0.996801	1	0.876527	0.992043
Serinc1	1.14784	1.13617	0.0116702	283	572	250	520	0.883392	0.909091	0.288999	0.274157	0.460462	0.3875
Hsf2	0.196823	0.173291	0.0235322	283	572	69	125	0.243816	0.218531	0.456928	0.435038	0.355007	0.442929
Echdc1	0.674759	0.699685	-0.0249258	283	572	183	388	0.646643	0.678322	0.396261	0.355754	0.583128	0.533741
Mgat4c	0.021027	0.0432148	-0.0221878	283	572	8	31	0.0282686	0.0541958	0.124619	0.115765	0.0873701	0.056578
Ptprk	0.279507	0.188452	0.091055	283	572	81	117	0.286219	0.204545	0.0099403	0.00964312	0.00462711	0.000491591
Dcbld1	0.106568	0.0911143	0.0154535	283	572	37	64	0.130742	0.111888	0.489452	0.431872	0.422344	0.492761
Ros1	0.0185777	0.0295585	-0.0109808	283	572	7	21	0.024735	0.0367133	0.470365	0.418846	0.356463	0.433244
Slc6a15	0.184348	0.16026	0.0240885	283	572	58	106	0.204947	0.185315	0.552644	0.518554	0.423049	0.552159
Ccdc59	0.587796	0.645066	-0.0572697	283	572	176	377	0.621908	0.659091	0.320036	0.288168	0.134063	0.16433
Ppp1r12a	1.34207	1.33385	0.00822765	283	572	262	529	0.925795	0.924825	1	1	0.82852	0.984376
P4ha1	0.366344	0.318962	0.0473821	283	572	121	206	0.427562	0.36014	0.0666338	0.0616367	0.0963191	0.0363722
2010-09-01	0.0440871	0.0440365	5.06233e-05	283	572	18	33	0.0636042	0.0576923	0.849278	0.759712	0.756122	0.892883
Lims1	1.14789	1.0742	0.0736899	283	572	245	487	0.865724	0.851399	0.646858	0.605948	0.0739723	0.184001
Zwint	1.18729	1.12692	0.0603699	283	572	251	506	0.886926	0.884615	1	1	0.116453	0.366859
Ube2d1	0.380171	0.317091	0.0630809	283	572	118	209	0.416961	0.365385	0.165898	0.155565	0.0794203	0.0666392
Cdk1	0.738022	0.637708	0.100314	283	572	164	326	0.579505	0.56993	0.847037	0.82567	0.170592	0.416929
Atp2b1	0.826263	0.773823	0.0524407	283	572	214	405	0.756184	0.708042	0.161354	0.144156	0.184986	0.123317
Rhobtb1	0.216746	0.194121	0.0226247	283	572	74	128	0.261484	0.223776	0.255998	0.231629	0.286159	0.246162
Cabcoco1	0.438115	0.465594	-0.0274792	283	572	123	262	0.434629	0.458042	0.565643	0.559083	0.537972	0.66212
Arid5b	1.04946	1.02895	0.0205108	283	572	229	442	0.809187	0.772727	0.257503	0.250423	0.712031	0.485756
Actr6	0.342727	0.30179	0.040937	283	572	109	202	0.385159	0.353147	0.400867	0.36562	0.265495	0.323469
Uhrf1bp1l	0.774516	0.782748	-0.00823186	283	572	203	417	0.717314	0.729021	0.779931	0.744928	0.972909	0.958067
Poc1b	0.42273	0.407841	0.0148891	283	572	122	253	0.431095	0.442308	0.812131	0.769991	0.993594	0.969944
Dusp6	0.211019	0.262516	-0.0514976	283	572	71	171	0.250883	0.298951	0.165275	0.147308	0.115913	0.0865724
Tmpo	1.05167	1.15708	-0.105404	283	572	229	501	0.809187	0.875874	0.0126204	0.0132726	0.053856	0.00589254
Psen1	0.574734	0.639995	-0.0652611	283	572	170	380	0.600707	0.664336	0.079806	0.0692171	0.0950193	0.0396208
Sgk1	0.055317	0.0733057	-0.0179888	283	572	20	51	0.0706714	0.0891608	0.429369	0.429619	0.342408	0.429048
Cep290	0.327504	0.33783	-0.0103256	283	572	100	201	0.353357	0.351399	1	1	0.916848	0.996443
Ikbip	0.302062	0.295094	0.00696832	283	572	99	189	0.349823	0.33042	0.625539	0.590821	0.681579	0.768974
Hbs1l	0.791433	0.840636	-0.0492032	283	572	206	449	0.727915	0.784965	0.0769748	0.0713935	0.334714	0.113126
Epb41l2	0.514134	0.506284	0.00785046	283	572	151	305	0.533569	0.533217	1	1	0.889037	0.993602
Apaf1	0.430188	0.393321	0.0368676	283	572	124	240	0.438163	0.41958	0.657322	0.607801	0.372858	0.563039
Myb	1.68402	1.87444	-0.190417	283	572	276	565	0.975265	0.987762	0.285237	0.249804	5.11471e-06	1.86163e-05
Med23	0.500839	0.521193	-0.0203538	283	572	149	325	0.526502	0.568182	0.279811	0.272828	0.466758	0.389784
Ahi1	0.534918	0.492341	0.0425776	283	572	149	286	0.526502	0.5	0.51135	0.46844	0.378005	0.483619
Arg1	0.0434867	0.0459157	-0.00242892	283	572	14	30	0.04947	0.0524476	0.983271	1	0.85241	0.988529
Nedd1	0.488061	0.40572	0.0823406	283	572	147	256	0.519435	0.447552	0.0563122	0.0496341	0.0348834	0.0127411
Pde7b	0.702687	0.533769	0.168918	283	572	157	266	0.55477	0.465035	0.0165337	0.0163892	0.00277487	0.000500179
Mtfr2	0.476719	0.559959	-0.0832404	283	572	130	300	0.459364	0.524476	0.0855814	0.0811184	0.0605591	0.031027
Map7	1.17345	1.23171	-0.0582582	283	572	246	506	0.869258	0.884615	0.590891	0.505486	0.162442	0.287365
Stx7	0.618506	0.603978	0.0145278	283	572	179	355	0.632509	0.620629	0.792924	0.764301	0.733572	0.885086
Pex7	0.81944	0.831493	-0.0120526	283	572	208	432	0.734982	0.755245	0.576253	0.557766	0.833251	0.820874
Il20ra	0.0465364	0.0342293	0.0123071	283	572	18	24	0.0636042	0.041958	0.226286	0.180299	0.17855	0.142806
Ifngr1	0.993729	1.09463	-0.1009	283	572	232	485	0.819788	0.847902	0.340739	0.323302	0.0538623	0.0879481
Cfap54	0.362154	0.310953	0.051201	283	572	108	186	0.381625	0.325175	0.119053	0.108422	0.117563	0.0683529
Cdk17	1.8927	1.90368	-0.0109782	283	572	280	567	0.989399	0.991259	1	0.724146	0.713858	0.85803
Snrpf	2.26121	2.33584	-0.0746276	283	572	280	571	0.989399	0.998252	0.210386	0.108524	0.030962	0.0224985
Ntn4	0.0796256	0.0369499	0.0426758	283	572	27	27	0.0954064	0.0472028	0.00995666	0.0103651	0.00581615	0.00064604
Usp44	0.0555051	0.0612075	-0.00570242	283	572	19	46	0.0671378	0.0804196	0.580651	0.5837	0.511532	0.65948
Fgd6	0.0679796	0.0738998	-0.00592021	283	572	25	52	0.0883392	0.0909091	1	1	0.888445	0.993532
Ndufa12	1.59271	1.63368	-0.040976	283	572	276	563	0.975265	0.984266	0.518429	0.422586	0.254083	0.346967
Tmcc3	0.192253	0.206926	-0.0146732	283	572	63	126	0.222615	0.22028	1	0.930463	0.905857	0.986952
Cep83	0.738049	0.753411	-0.0153624	283	572	197	403	0.696113	0.704545	0.861718	0.811953	0.779197	0.922311
Socs2	0.969659	0.984547	-0.0148875	283	572	223	470	0.787986	0.821678	0.275595	0.265743	0.751048	0.52122
Nudt4	0.224226	0.266399	-0.0421731	283	572	73	176	0.257951	0.307692	0.153728	0.149893	0.141806	0.103114
Tcp11l2	0.654492	0.73279	-0.0782981	283	572	178	390	0.628975	0.681818	0.143526	0.124729	0.0622987	0.0455148
Cry1	0.235696	0.265445	-0.0297491	283	572	82	174	0.289753	0.304196	0.72291	0.692031	0.456864	0.680225
Timp3	0.317619	0.191925	0.125694	283	572	98	125	0.34629	0.218531	8.82348e-05	9.45397e-05	4.49559e-05	8.61768e-08
Hsp90b1	1.84975	1.81561	0.0341439	283	572	282	567	0.996466	0.991259	0.672229	0.669642	0.402644	0.623031
Igf1	0.455787	0.212915	0.242873	283	572	91	107	0.321555	0.187063	1.70236e-05	2.18794e-05	1.85691e-06	1.01272e-09
Washc3	1.01046	0.962345	0.0481199	283	572	247	478	0.872792	0.835664	0.186322	0.188034	0.382574	0.261272
Dram1	0.112483	0.0655518	0.0469311	283	572	41	49	0.144876	0.0856643	0.0112001	0.00923105	0.00818252	0.000792415
Sirt1	0.306301	0.306654	-0.000353047	283	572	99	199	0.349823	0.347902	1	1	0.976606	0.999724
Herc4	0.957509	0.909053	0.0484565	283	572	234	458	0.826855	0.800699	0.410108	0.405211	0.222401	0.307002
Hnrnph3	2.04386	1.98188	0.0619724	283	572	281	565	0.992933	0.987762	0.733053	0.725449	0.101653	0.266007
Rufy2	0.551617	0.552256	-0.000638802	283	572	162	340	0.572438	0.594406	0.589116	0.555359	0.961074	0.868847
Pbld2	0.0537001	0.0553545	-0.00165439	283	572	18	40	0.0636042	0.0699301	0.840205	0.774519	0.750423	0.896604
Ccar1	1.9302	1.91865	0.0115503	283	572	282	563	0.996466	0.984266	0.221151	0.178432	0.921392	0.461227
Ddx21	0.970486	0.953792	0.0166939	283	572	231	458	0.816254	0.800699	0.653259	0.646177	0.736375	0.829225
Ddx50	1.22681	1.21256	0.0142511	283	572	259	523	0.915194	0.914336	1	1	0.711701	0.953749
Srgn	2.67153	2.69985	-0.0283229	283	572	283	572	1	1	NA	1	0.345932	0.713144
Vps26a	1.01808	0.95584	0.0622427	283	572	249	467	0.879859	0.816434	0.0234064	0.0181545	0.261688	0.0301649
Supv3l1	0.223309	0.214496	0.00881321	283	572	72	141	0.254417	0.246503	0.866787	0.801519	0.768645	0.914498
Fam241b	0.0620645	0.0447453	0.0173191	283	572	23	31	0.0812721	0.0541958	0.166901	0.136143	0.130348	0.0892905
Aifm2	0.168216	0.19874	-0.0305244	283	572	58	134	0.204947	0.234266	0.379041	0.383855	0.294756	0.359694
H2afy2	0.0575821	0.0610016	-0.00341952	283	572	20	46	0.0706714	0.0804196	0.714059	0.68401	0.648466	0.804137
Tysnd1	0.208841	0.253408	-0.0445665	283	572	68	176	0.240283	0.307692	0.0484454	0.0442118	0.0645551	0.0195762
Sar1a	1.24307	1.24101	0.00206227	283	572	261	524	0.922261	0.916084	0.85912	0.792619	0.975747	0.972131
Ppa1	0.865661	0.792114	0.0735461	283	572	212	408	0.749117	0.713287	0.306349	0.290397	0.0888818	0.120201
Npffr1	0.0273583	0.0540279	-0.0266696	283	572	10	43	0.0353357	0.0751748	0.0337861	0.0235686	0.0245277	0.00488816
Eif4ebp2	1.18173	1.24035	-0.058614	283	572	261	533	0.922261	0.931818	0.711612	0.672097	0.144064	0.322896
Sgpl1	0.329837	0.399564	-0.0697273	283	572	103	241	0.363958	0.421329	0.124608	0.119662	0.0781035	0.0530183
Pcbd1	0.23265	0.233126	-0.000475988	283	572	74	161	0.261484	0.281469	0.592967	0.569295	0.705329	0.767925
Slc29a3	0.297892	0.284434	0.0134582	283	572	97	193	0.342756	0.337413	0.93739	0.878285	0.676074	0.903289
Vsir	0.272339	0.221149	0.0511897	283	572	91	148	0.321555	0.258741	0.0650453	0.0624227	0.0596613	0.0245534
Slc16a7	0.453523	0.390527	0.0629955	283	572	127	232	0.448763	0.405594	0.258518	0.239246	0.151234	0.156277
Anapc16	0.912922	0.868745	0.0441771	283	572	233	450	0.823322	0.786713	0.243655	0.238621	0.267923	0.239742
Ddit4	0.549045	0.537972	0.0110727	283	572	153	296	0.540636	0.517483	0.571932	0.560571	0.670278	0.743535
Dnajb12	0.438398	0.435116	0.00328214	283	572	136	276	0.480565	0.482517	1	1	0.967847	0.999477
Micu1	0.596909	0.604324	-0.00741514	283	572	165	354	0.583039	0.618881	0.349605	0.333634	0.813048	0.625167
Cand1	0.85213	0.827902	0.0242279	283	572	219	429	0.773852	0.75	0.495664	0.497416	0.506447	0.599221
Tbk1	1.27548	1.24429	0.0311901	283	572	261	530	0.922261	0.926573	0.930374	0.89025	0.402382	0.725972
Pno1	0.370314	0.337275	0.0330385	283	572	118	213	0.416961	0.372378	0.236091	0.232593	0.267796	0.235197
Plek	0.16766	0.267968	-0.100307	283	572	53	155	0.187279	0.270979	0.00933569	0.00853066	0.00456835	0.000434632
Srgap1	0.0851246	0.0854671	-0.000342571	283	572	29	58	0.102473	0.101399	1	1	0.985446	0.999894
Usp15	1.70314	1.67521	0.0279347	283	572	281	564	0.992933	0.986014	0.584036	0.510425	0.661251	0.70411
Vps54	0.874861	0.886677	-0.0118169	283	572	221	451	0.780919	0.788462	0.869378	0.791175	0.778407	0.914388
Tbc1d15	0.950445	0.960214	-0.00976881	283	572	239	479	0.844523	0.837413	0.866857	0.843212	0.803689	0.941352
Pcsk4	0.158419	0.166751	-0.00833163	283	572	57	118	0.201413	0.206294	0.939124	0.92829	0.828743	0.971071
Rab21	0.617292	0.64874	-0.0314481	283	572	182	363	0.64311	0.634615	0.866953	0.821021	0.485808	0.765469
2310011J03Rik	0.65829	0.598808	0.0594817	283	572	186	357	0.657244	0.624126	0.383698	0.365428	0.137875	0.200933
Peli1	0.841568	0.859012	-0.0174434	283	572	219	446	0.773852	0.77972	0.914924	0.861442	0.74441	0.926188
Apc2	0.0308241	0.0198006	0.0110236	283	572	12	14	0.0424028	0.0244755	0.220597	0.202525	0.156102	0.140816
Thap2	0.32359	0.332026	-0.00843599	283	572	102	208	0.360424	0.363636	0.986951	0.939889	0.812611	0.969596
Lgr5	0.0555051	0.0668567	-0.0113515	283	572	18	41	0.0636042	0.0716783	0.768034	0.774573	0.645842	0.846748
Slc1a4	0.0709055	0.0673596	0.00354591	283	572	20	46	0.0706714	0.0804196	0.714059	0.68401	0.660953	0.810999
Dock2	2.23771	2.1821	0.0556054	283	572	282	570	0.996466	0.996503	1	1	0.157213	0.448081
Rab1a	1.42829	1.44207	-0.0137842	283	572	273	554	0.964664	0.968531	0.924472	0.838613	0.690109	0.895251
Gamt	0.0497742	0.0336333	0.0161409	283	572	19	26	0.0671378	0.0454545	0.240635	0.194505	0.185449	0.155908
Actr2	1.60805	1.60979	-0.00174393	283	572	282	558	0.996466	0.975524	0.0551019	0.0270393	0.777791	0.102247
Ndufs7	1.62118	1.58855	0.0326309	283	572	278	564	0.982332	0.986014	0.906822	0.767964	0.52607	0.770164
Ptprb	0.291161	0.141325	0.149836	283	572	93	94	0.328622	0.164336	7.42496e-08	1.02564e-07	5.1836e-08	1.80059e-13
Mum1	0.651054	0.619645	0.03141	283	572	183	371	0.646643	0.648601	1	1	0.455202	0.813453
Gabrp	0.0467245	0.0519978	-0.00527327	283	572	13	30	0.0459364	0.0524476	0.807487	0.742036	0.686118	0.852816
Meis1	2.68739	2.68906	-0.00167443	283	572	283	572	1	1	NA	1	0.864432	0.990365
Uqcr11	1.72792	1.70937	0.0185474	283	572	278	567	0.982332	0.991259	0.421138	0.312571	0.371544	0.366171
Cnot2	1.14557	1.1721	-0.0265306	283	572	259	524	0.915194	0.916084	1	1	0.425627	0.789194
Tcf3	0.747498	0.800213	-0.0527154	283	572	197	419	0.696113	0.732517	0.300566	0.292488	0.231789	0.25025
Frs2	1.01387	0.933637	0.0802374	283	572	226	461	0.798587	0.805944	0.870258	0.854909	0.0383499	0.144839
Yeats4	0.666523	0.727383	-0.0608603	283	572	180	407	0.636042	0.711538	0.0306979	0.0282649	0.166272	0.0298912
Rab36	0.0995922	0.0783569	0.0212353	283	572	35	59	0.123675	0.103147	0.431404	0.416099	0.34366	0.421115
Grb10	1.43967	1.35668	0.082986	283	572	264	525	0.932862	0.917832	0.523011	0.497284	0.0610586	0.136469
Adora2a	0.340546	0.284257	0.0562889	283	572	116	193	0.409894	0.337413	0.0454625	0.0412043	0.0409949	0.012472
Snrpd3	2.01828	2.08775	-0.0694703	283	572	282	571	0.996466	0.998252	1	0.55269	0.0419984	0.110561
Nav3	0.211865	0.105031	0.106835	283	572	60	59	0.212014	0.103147	2.41351e-05	3.51871e-05	2.25484e-05	1.74191e-08
Ddc	0.0347062	0.0319821	0.00272406	283	572	13	24	0.0459364	0.041958	0.927936	0.858495	0.78195	0.938839
Cpm	0.0508346	0.0657302	-0.0148956	283	572	19	45	0.0671378	0.0786713	0.641953	0.583671	0.522103	0.666857
Mdm2	0.646123	0.703118	-0.0569949	283	572	191	399	0.674912	0.697552	0.551811	0.529781	0.16104	0.295313
E2f7	0.224507	0.141815	0.0826924	283	572	61	83	0.215548	0.145105	0.0126714	0.0114853	0.0065934	0.000794257
Csrp2	0.977918	0.8646	0.113318	283	572	232	435	0.819788	0.76049	0.0597944	0.0535608	0.0122926	0.00548167
Osbpl8	1.12726	1.25618	-0.12892	283	572	249	516	0.879859	0.902098	0.379563	0.343885	0.00354897	0.00940781
Mknk2	0.659118	0.666815	-0.00769745	283	572	185	395	0.65371	0.690559	0.313605	0.277443	0.997671	0.632335
Spata48	0.197368	0.269191	-0.0718234	283	572	65	172	0.229682	0.300699	0.035562	0.0346267	0.0228836	0.00645037
Zpbp	0.175896	0.209209	-0.0333129	283	572	57	129	0.201413	0.225524	0.473964	0.481085	0.352109	0.470159
Cabin1	0.958665	0.972684	-0.0140194	283	572	240	476	0.848057	0.832168	0.621284	0.622554	0.608155	0.746334
Ap3d1	0.547131	0.551995	-0.00486378	283	572	167	338	0.590106	0.590909	1	1	0.872199	0.991461
Phlda1	0.0161284	0.0277585	-0.01163	283	572	6	21	0.0212014	0.0367133	0.311195	0.299137	0.224228	0.248307
Sf3a2	0.887464	0.998649	-0.111185	283	572	228	497	0.805654	0.868881	0.0202481	0.0196431	0.00853469	0.00162512
Mdm1	0.128427	0.098088	0.0303391	283	572	45	69	0.159011	0.120629	0.147988	0.134454	0.12723	0.086701
Glipr1l1	0.120763	0.046163	0.0746004	283	572	36	32	0.127208	0.0559441	0.000483311	0.000440888	0.000234124	1.7637e-06
Jsrp1	0.0195943	0.0195946	-3.80133e-07	283	572	8	14	0.0282686	0.0244755	0.920246	0.819083	0.751994	0.914431
Timm13	1.26318	1.24561	0.0175704	283	572	261	528	0.922261	0.923077	1	1	0.580376	0.896146
[truncated: 14,916 more rows]

## Sheet: DEG list Vwf high
Supplementary information, Table S2. DEGs identified when comparing Vwfhigh and Vwf- pnHSCs.
[truncated: 162 more rows]
